# Supplementary material for: Synergistic enhancement of soybean yield and quality by diethyl aminoethyl hexanoate: unraveling the molecular mechanisms through integrated transcriptomics
Source: Front Plant Sci. 2026 Apr 10;17:1784831. doi: 10.3389/fpls.2026.1784831 (PMC13106087; doi:10.3389/fpls.2026.1784831)
Supplement: Supplementary file 2 [file Table2.xlsx]

## Sheet: T0ZD_L VS T1ZD_L
enrichment-go-T0ZD_L VS T1ZD_L-Total
id	Term	Category	pValue	Enrichment_score	Gene
GO:0010344	seed oilbody biogenesis	biological_process	1.78124014025354e-09	58.5368209255533	Glyma.11G252800; Glyma.16G071800; Glyma.17G086400; Glyma.18G242100
GO:0042753	positive regulation of circadian rhythm	biological_process	4.04197983400409e-07	17.0732394366197	Glyma.10G048500; Glyma.11G136600; Glyma.12G060200; Glyma.18G027500; Glyma.11G229700
GO:0010105	negative regulation of ethylene-activated signaling pathway	biological_process	1.97216962374327e-06	10.2439436619718	Glyma.20G202200; Glyma.14G094100; Glyma.10G188500; Glyma.19G213300; Glyma.17G229300; Glyma.20G087000
GO:0019915	lipid storage	biological_process	1.97994805161303e-06	18.6253521126761	Glyma.11G252800; Glyma.16G071800; Glyma.17G086400; Glyma.18G242100
GO:0006694	steroid biosynthetic process	biological_process	1.92188417785111e-05	18.0775476387738	Glyma.11G015100; Glyma.01G227900; Glyma.05G203300
GO:0009992	cellular water homeostasis	biological_process	2.41715928061883e-05	8.68130818811172	Glyma.06G003200; Glyma.20G170400; Glyma.11G034000; Glyma.15G003900; Glyma.04G003200
GO:0007623	circadian rhythm	biological_process	4.04608109836149e-05	4.4538885486834	Glyma.19G110200; Glyma.15G229400; Glyma.03G261800; Glyma.11G136600; Glyma.08G221600; Glyma.13G191900; Glyma.12G060200; Glyma.13G248000; Glyma.11G130600
GO:0010017	red or far-red light signaling pathway	biological_process	5.44928222080247e-05	9.75613682092555	Glyma.18G027500; Glyma.03G060900; Glyma.11G229700; Glyma.08G300500
GO:0008272	sulfate transport	biological_process	5.68339805951223e-05	13.969014084507	Glyma.10G028900; Glyma.03G156700; Glyma.19G159000
GO:0043067	regulation of programmed cell death	biological_process	8.50480317061882e-05	8.90777709736681	Glyma.06G154400; Glyma.02G213000; Glyma.04G136000; Glyma.04G091800
GO:0033095	aleurone grain	cellular_component	1.225980601319e-14	65.1887323943662	Glyma.10G246300; Glyma.20G148300; Glyma.20G148200; Glyma.20G146200; Glyma.20G148400; Glyma.10G246500; Glyma.13G123500
GO:0012511	monolayer-surrounded lipid storage body	cellular_component	8.66932984563225e-12	35.8538028169014	Glyma.16G071800; Glyma.19G063400; Glyma.10G193900; Glyma.17G086400; Glyma.20G196600; Glyma.04G077600; Glyma.06G078700
GO:0005576	extracellular region	cellular_component	3.37228685592684e-09	2.65419885134372	Glyma.11G161600; Glyma.04G024400; Glyma.02G287400; Glyma.U001900; Glyma.18G259400; Glyma.20G040600; Glyma.09G158500; Glyma.09G158900; Glyma.06G275900; Glyma.14G117700; Glyma.06G314200; Glyma.14G203100; Glyma.09G178100; Glyma.06G294900; Glyma.12G064300; Glyma.05G198000; Glyma.16G107500; Glyma.17G013600; Glyma.02G266700; Glyma.08G291900; Glyma.05G050100; Glyma.13G087400; Glyma.05G163400; Glyma.15G1…
GO:0009505	plant-type cell wall	cellular_component	5.87922397081555e-08	4.10622214298449	Glyma.04G024400; Glyma.09G016300; Glyma.09G178100; Glyma.14G176400; Glyma.16G131800; Glyma.16G107500; Glyma.02G208200; Glyma.17G013600; Glyma.08G291900; Glyma.02G213000; Glyma.04G136000; Glyma.19G256400; Glyma.16G107600; Glyma.09G273400; Glyma.17G092800; Glyma.19G124600; Glyma.07G010400; Glyma.14G170900; Glyma.04G091800
GO:0005618	cell wall	cellular_component	8.50656011226279e-08	2.82026868135992	Glyma.11G107600; Glyma.06G022600; Glyma.06G314200; Glyma.12G173700; Glyma.09G178100; Glyma.14G176400; Glyma.13G160400; Glyma.12G064300; Glyma.16G131800; Glyma.02G208200; Glyma.12G003600; Glyma.11G044800; Glyma.02G213000; Glyma.16G014100; Glyma.04G136000; Glyma.16G045000; Glyma.15G199600; Glyma.04G022500; Glyma.12G075200; Glyma.09G273400; Glyma.04G124100; Glyma.07G010400; Glyma.17G237100; Glyma.09…
GO:0048046	apoplast	cellular_component	1.23956355490707e-07	3.28243855657308	Glyma.11G107600; Glyma.06G022600; Glyma.02G261600; Glyma.12G173700; Glyma.14G176400; Glyma.13G160400; Glyma.16G131800; Glyma.16G158400; Glyma.02G208200; Glyma.11G044800; Glyma.02G213000; Glyma.16G014100; Glyma.04G136000; Glyma.16G045000; Glyma.04G022500; Glyma.09G273400; Glyma.04G124100; Glyma.19G124600; Glyma.07G010400; Glyma.09G062600; Glyma.14G170900; Glyma.18G289100; Glyma.17G111100; Glyma.04…
GO:0005773	vacuole	cellular_component	1.47133680119204e-05	2.56656540550492	Glyma.09G016300; Glyma.U001900; Glyma.11G107600; Glyma.07G203700; Glyma.10G246300; Glyma.12G173700; Glyma.08G116300; Glyma.20G148300; Glyma.16G131800; Glyma.06G003200; Glyma.11G034000; Glyma.20G148200; Glyma.20G146200; Glyma.05G016500; Glyma.20G148400; Glyma.04G003200; Glyma.19G124600; Glyma.02G021500; Glyma.07G010400; Glyma.18G039500; Glyma.09G234700; Glyma.10G246500; Glyma.13G123500
GO:0005887	integral component of plasma membrane	cellular_component	0.00656733551458826	2.04878873239437	Glyma.10G028900; Glyma.04G238100; Glyma.16G180900; Glyma.06G003200; Glyma.20G170400; Glyma.03G156700; Glyma.11G034000; Glyma.15G003900; Glyma.19G159000; Glyma.04G003200; Glyma.06G125800; Glyma.12G234500
GO:0031225	anchored component of membrane	cellular_component	0.0188248840532598	2.02349504434011	Glyma.09G016300; Glyma.13G327100; Glyma.19G236100; Glyma.05G119100; Glyma.12G105900; Glyma.20G112600; Glyma.08G324600; Glyma.03G238700
GO:0046658	anchored component of plasma membrane	cellular_component	0.0201829725014105	2.09060074734119	Glyma.09G016300; Glyma.10G079900; Glyma.19G236100; Glyma.05G119100; Glyma.12G105900; Glyma.04G003200; Glyma.03G238700
GO:0045735	nutrient reservoir activity	molecular_function	1.50974411554895e-19	14.2465441656562	Glyma.02G145700; Glyma.13G194400; Glyma.19G164900; Glyma.10G037100; Glyma.10G246300; Glyma.U020300; Glyma.20G148300; Glyma.03G163500; Glyma.08G127600; Glyma.01G177000; Glyma.07G014600; Glyma.07G014500; Glyma.20G148200; Glyma.20G146200; Glyma.12G213600; Glyma.20G148400; Glyma.11G065800; Glyma.10G028300; Glyma.10G246500; Glyma.13G123500; Glyma.13G288100
GO:0004867	serine-type endopeptidase inhibitor activity	molecular_function	2.20924145412087e-09	15.4625564709009	Glyma.09G158500; Glyma.09G158900; Glyma.14G117700; Glyma.08G341500; Glyma.01G095000; Glyma.16G208900; Glyma.08G341000; Glyma.09G158800
GO:0051740	ethylene binding	molecular_function	1.60512534222868e-07	29.2684104627767	Glyma.20G202200; Glyma.10G188500; Glyma.19G213300; Glyma.20G087000
GO:0004872	receptor activity	molecular_function	1.75670717614681e-06	10.4175698257341	Glyma.09G204100; Glyma.02G261900; Glyma.20G202200; Glyma.10G188500; Glyma.19G213300; Glyma.20G087000
GO:0015250	water channel activity	molecular_function	2.46973121865517e-06	9.91349386642435	Glyma.06G003200; Glyma.20G170400; Glyma.11G034000; Glyma.15G003900; Glyma.04G003200; Glyma.12G172500
GO:0038199	ethylene receptor activity	molecular_function	4.15468419483371e-06	25.6098591549296	Glyma.20G202200; Glyma.10G188500; Glyma.20G087000
GO:0015254	glycerol channel activity	molecular_function	2.41715928061883e-05	8.68130818811172	Glyma.06G003200; Glyma.20G170400; Glyma.11G034000; Glyma.15G003900; Glyma.04G003200
GO:0004565	beta-galactosidase activity	molecular_function	0.000184088043276782	7.58810641627543	Glyma.11G107600; Glyma.12G173700; Glyma.16G131800; Glyma.07G010400
GO:0000155	phosphorelay sensor kinase activity	molecular_function	0.000184088043276782	7.58810641627543	Glyma.20G202200; Glyma.10G188500; Glyma.19G213300; Glyma.20G087000

## Sheet: T0ZD_S VS T1ZD_S
enrichment-go-T0ZD_S VS T1ZD_S-Total
id	Term	Category	pValue	Enrichment_score	Gene
GO:0071497	cellular response to freezing	biological_process	0	32.910407239819	Glyma.14G147500; Glyma.06G111300; Glyma.04G251400
GO:1900067	regulation of cellular response to alkaline pH	biological_process	0	32.910407239819	Glyma.13G112000; Glyma.15G179600; Glyma.17G047700
GO:0010200	response to chitin	biological_process	4.34770812459938e-51	9.67162988272232	Glyma.14G086500; Glyma.06G236400; Glyma.09G143200; Glyma.12G073000; Glyma.17G222300; Glyma.13G133000; Glyma.07G212400; Glyma.20G133200; Glyma.01G217400; Glyma.18G208800; Glyma.11G036500; Glyma.16G016400; Glyma.17G237900; Glyma.14G016300; Glyma.17G145400; Glyma.10G045300; Glyma.06G142000; Glyma.20G070000; Glyma.11G052100; Glyma.09G204500; Glyma.06G045400; Glyma.15G003300; Glyma.01G128100; Glyma.04…
GO:0009873	ethylene-activated signaling pathway	biological_process	1.62162105237461e-23	4.64524886877828	Glyma.02G099500; Glyma.10G204400; Glyma.13G236600; Glyma.13G088100; Glyma.12G162700; Glyma.02G080200; Glyma.01G231000; Glyma.06G236400; Glyma.15G180000; Glyma.15G077100; Glyma.17G047300; Glyma.09G242600; Glyma.07G212400; Glyma.14G147500; Glyma.02G132500; Glyma.11G036500; Glyma.13G151900; Glyma.14G171500; Glyma.17G145400; Glyma.13G298600; Glyma.06G058400; Glyma.01G087500; Glyma.02G294100; Glyma.20…
GO:0050832	defense response to fungus	biological_process	6.60489479797318e-23	4.74995568409759	Glyma.14G086500; Glyma.17G069600; Glyma.17G222300; Glyma.07G212400; Glyma.09G138100; Glyma.18G208800; Glyma.17G237900; Glyma.13G151900; Glyma.04G054200; Glyma.14G016300; Glyma.11G198300; Glyma.13G047300; Glyma.06G142000; Glyma.12G176500; Glyma.13G113100; Glyma.11G052100; Glyma.15G003300; Glyma.01G128100; Glyma.06G067000; Glyma.04G223300; Glyma.03G042700; Glyma.14G103100; Glyma.17G131800; Glyma.05…
GO:0006351	transcription, DNA-templated	biological_process	1.36856872942571e-21	1.79861692136942	Glyma.02G099500; Glyma.18G044200; Glyma.10G204400; Glyma.13G236600; Glyma.15G166800; Glyma.14G086500; Glyma.13G088100; Glyma.04G208300; Glyma.08G044400; Glyma.11G033100; Glyma.09G239400; Glyma.12G162700; Glyma.13G219100; Glyma.16G199000; Glyma.06G114000; Glyma.02G080200; Glyma.16G026400; Glyma.12G137700; Glyma.20G090700; Glyma.01G231000; Glyma.13G315300; Glyma.12G114300; Glyma.06G236400; Glyma.15…
GO:0009611	response to wounding	biological_process	7.73109359628917e-21	4.70148674854557	Glyma.15G048500; Glyma.13G088100; Glyma.04G208300; Glyma.13G219100; Glyma.06G114000; Glyma.10G079900; Glyma.05G042200; Glyma.06G302200; Glyma.12G073000; Glyma.17G222300; Glyma.16G084700; Glyma.14G171500; Glyma.13G047300; Glyma.06G058400; Glyma.11G185700; Glyma.13G112000; Glyma.09G204500; Glyma.06G045400; Glyma.06G089800; Glyma.15G003300; Glyma.14G152700; Glyma.12G093100; Glyma.14G103100; Glyma.09…
GO:0009751	response to salicylic acid	biological_process	9.13160700667105e-19	4.54937982432792	Glyma.14G086500; Glyma.10G079900; Glyma.17G222300; Glyma.14G147500; Glyma.17G237900; Glyma.02G255400; Glyma.13G047300; Glyma.06G142000; Glyma.20G209700; Glyma.11G052100; Glyma.15G003300; Glyma.04G223300; Glyma.14G103100; Glyma.06G300200; Glyma.11G228100; Glyma.10G180800; Glyma.13G370100; Glyma.04G036700; Glyma.06G125600; Glyma.02G197800; Glyma.06G111300; Glyma.12G104600; Glyma.18G280900; Glyma.12…
GO:0006952	defense response	biological_process	1.14555116511651e-17	2.80736259085815	Glyma.13G236600; Glyma.06G265200; Glyma.04G177700; Glyma.16G017900; Glyma.09G279000; Glyma.11G094900; Glyma.12G162700; Glyma.13G219100; Glyma.06G302200; Glyma.15G077100; Glyma.14G219600; Glyma.09G242600; Glyma.15G145700; Glyma.11G055100; Glyma.06G187400; Glyma.01G160100; Glyma.01G202200; Glyma.16G084700; Glyma.01G129100; Glyma.11G036500; Glyma.03G016100; Glyma.17G145400; Glyma.14G041700; Glyma.12…
GO:0009626	plant-type hypersensitive response	biological_process	4.66125744918322e-16	4.04636154587939	Glyma.08G044400; Glyma.16G137200; Glyma.16G127900; Glyma.12G073000; Glyma.06G256000; Glyma.02G008500; Glyma.10G009100; Glyma.06G268500; Glyma.06G261400; Glyma.13G113100; Glyma.16G033900; Glyma.06G067000; Glyma.16G137600; Glyma.02G023800; Glyma.12G135600; Glyma.15G160900; Glyma.16G136900; Glyma.09G248600; Glyma.16G135500; Glyma.06G260100; Glyma.20G020200; Glyma.15G192000; Glyma.16G136200; Glyma.06…
GO:0005634	nucleus	cellular_component	6.52945752750869e-10	1.32336580836293	Glyma.02G099500; Glyma.08G180100; Glyma.07G268400; Glyma.18G044200; Glyma.10G204400; Glyma.13G236600; Glyma.04G177700; Glyma.15G166800; Glyma.14G086500; Glyma.11G212100; Glyma.15G048500; Glyma.13G088100; Glyma.04G208300; Glyma.08G044400; Glyma.11G033100; Glyma.09G239400; Glyma.12G162700; Glyma.13G219100; Glyma.04G008900; Glyma.16G199000; Glyma.06G114000; Glyma.02G080200; Glyma.16G026400; Glyma.12…
GO:0005615	extracellular space	cellular_component	2.05569740841416e-07	3.26266968325792	Glyma.12G023300; Glyma.11G094900; Glyma.01G183100; Glyma.02G208300; Glyma.11G059200; Glyma.14G176300; Glyma.06G036300; Glyma.08G178000; Glyma.14G176400; Glyma.08G071300; Glyma.02G208200; Glyma.15G054600; Glyma.06G102000; Glyma.04G100400; Glyma.11G097300; Glyma.06G273700; Glyma.06G102100; Glyma.09G225400; Glyma.06G101900; Glyma.20G115800; Glyma.04G100300; Glyma.08G147100; Glyma.17G236700
GO:0000145	exocyst	cellular_component	2.26432211201147e-05	3.93493999606532	Glyma.14G199600; Glyma.10G046000; Glyma.11G144600; Glyma.14G199500; Glyma.14G199200; Glyma.19G175200; Glyma.02G232100; Glyma.12G075200; Glyma.06G200300; Glyma.04G162400; Glyma.14G199700
GO:0045335	phagocytic vesicle	cellular_component	4.74996544223459e-05	5.23574660633484	Glyma.14G199600; Glyma.14G199500; Glyma.14G199200; Glyma.04G238900; Glyma.02G232100; Glyma.06G200300; Glyma.14G199700
GO:0048046	apoplast	cellular_component	0.00012496114680975	1.80150426813428	Glyma.17G065100; Glyma.15G132800; Glyma.13G095000; Glyma.05G150400; Glyma.05G138700; Glyma.02G208300; Glyma.13G304400; Glyma.13G095300; Glyma.09G138100; Glyma.02G298500; Glyma.11G198300; Glyma.20G110100; Glyma.09G027000; Glyma.14G176300; Glyma.06G036300; Glyma.08G178000; Glyma.14G176400; Glyma.06G067000; Glyma.17G065200; Glyma.08G071300; Glyma.11G253900; Glyma.13G094900; Glyma.02G208200; Glyma.15…
GO:0009930	longitudinal side of cell surface	cellular_component	0.000153767756954306	9.8731221719457	Glyma.13G053300; Glyma.18G271900; Glyma.19G033500
GO:0032586	protein storage vacuole membrane	cellular_component	0.000209181730431386	6.92850678733032	Glyma.16G045500; Glyma.09G045700; Glyma.07G248600; Glyma.15G152900
GO:0030014	CCR4-NOT complex	cellular_component	0.00024663616329078	5.48506787330317	Glyma.12G187400; Glyma.07G024000; Glyma.12G093100; Glyma.11G180500; Glyma.11G077100
GO:0046658	anchored component of plasma membrane	cellular_component	0.000380020635609247	2.11087160138781	Glyma.16G017900; Glyma.10G079900; Glyma.13G053300; Glyma.03G201100; Glyma.03G201200; Glyma.03G201500; Glyma.17G030700; Glyma.14G020000; Glyma.18G271900; Glyma.02G197800; Glyma.15G093700; Glyma.19G033500; Glyma.10G079700; Glyma.19G198800; Glyma.03G201000; Glyma.02G102800; Glyma.03G201300; Glyma.19G198700; Glyma.13G158000; Glyma.10G044900; Glyma.12G214100; Glyma.19G198600
GO:0005618	cell wall	cellular_component	0.000429440492027541	1.57829661718493	Glyma.17G065100; Glyma.15G132800; Glyma.13G095000; Glyma.06G062500; Glyma.05G150400; Glyma.05G138700; Glyma.02G208300; Glyma.13G304400; Glyma.13G095300; Glyma.10G046000; Glyma.20G110100; Glyma.09G027000; Glyma.14G176300; Glyma.08G178000; Glyma.11G144600; Glyma.14G176400; Glyma.06G067000; Glyma.17G065200; Glyma.08G039400; Glyma.08G071300; Glyma.11G253900; Glyma.13G094900; Glyma.02G208200; Glyma.15…
GO:0003700	transcription factor activity, sequence-specific DNA binding	molecular_function	9.6446052611382e-36	2.34349693970351	Glyma.02G099500; Glyma.18G044200; Glyma.10G204400; Glyma.13G236600; Glyma.14G086500; Glyma.13G088100; Glyma.04G208300; Glyma.08G044400; Glyma.11G033100; Glyma.09G239400; Glyma.12G162700; Glyma.04G008900; Glyma.16G199000; Glyma.06G114000; Glyma.02G080200; Glyma.16G026400; Glyma.12G137700; Glyma.03G138600; Glyma.01G231000; Glyma.13G315300; Glyma.12G114300; Glyma.06G236400; Glyma.15G180000; Glyma.18…
GO:0043565	sequence-specific DNA binding	molecular_function	5.13596079456812e-35	3.38477289650037	Glyma.02G099500; Glyma.13G088100; Glyma.08G044400; Glyma.11G033100; Glyma.09G239400; Glyma.12G162700; Glyma.16G199000; Glyma.16G026400; Glyma.12G137700; Glyma.06G236400; Glyma.18G081100; Glyma.09G143200; Glyma.17G222300; Glyma.13G133000; Glyma.14G147500; Glyma.20G133200; Glyma.01G217400; Glyma.18G208800; Glyma.09G133600; Glyma.14G171500; Glyma.04G054200; Glyma.07G052100; Glyma.01G185800; Glyma.09…
GO:0044212	transcription regulatory region DNA binding	molecular_function	5.52870211737788e-16	3.8864	Glyma.11G033100; Glyma.17G222300; Glyma.13G133000; Glyma.14G147500; Glyma.20G133200; Glyma.18G208800; Glyma.06G138100; Glyma.10G045300; Glyma.02G294100; Glyma.06G045400; Glyma.15G003300; Glyma.01G128100; Glyma.03G042700; Glyma.14G103100; Glyma.19G174200; Glyma.17G131800; Glyma.02G261700; Glyma.17G236200; Glyma.10G257900; Glyma.04G044900; Glyma.13G133100; Glyma.14G110900; Glyma.04G226700; Glyma.13…
GO:0005509	calcium ion binding	molecular_function	9.89417604374244e-12	2.95270943460058	Glyma.10G178400; Glyma.19G201400; Glyma.05G047100; Glyma.14G215800; Glyma.06G034700; Glyma.04G136600; Glyma.04G245000; Glyma.03G204100; Glyma.03G236300; Glyma.20G034200; Glyma.11G217200; Glyma.18G230800; Glyma.12G197900; Glyma.19G233900; Glyma.14G156300; Glyma.03G138000; Glyma.12G103600; Glyma.06G258000; Glyma.12G052100; Glyma.18G260700; Glyma.09G248600; Glyma.15G030100; Glyma.13G283600; Glyma.17…
GO:0016762	xyloglucan:xyloglucosyl transferase activity	molecular_function	1.61917246113802e-11	7.17278106508876	Glyma.17G065100; Glyma.13G095000; Glyma.05G150400; Glyma.05G138700; Glyma.13G304400; Glyma.13G095300; Glyma.17G065200; Glyma.11G253900; Glyma.13G094900; Glyma.13G103100; Glyma.13G095200; Glyma.17G065400; Glyma.17G065300; Glyma.17G065000; Glyma.13G095100; Glyma.17G064900; Glyma.18G137500
GO:0005516	calmodulin binding	molecular_function	3.83718593722054e-09	4.31949095022624	Glyma.19G201400; Glyma.19G125300; Glyma.06G138100; Glyma.08G191300; Glyma.03G204100; Glyma.03G138000; Glyma.09G065000; Glyma.04G226700; Glyma.16G016700; Glyma.11G048300; Glyma.15G171000; Glyma.17G168900; Glyma.11G077300; Glyma.01G166100; Glyma.03G120700; Glyma.16G030000; Glyma.01G193600; Glyma.05G096500; Glyma.17G053600; Glyma.09G061900; Glyma.07G061500
GO:0043531	ADP binding	molecular_function	1.71459262082966e-08	3.08535067873303	Glyma.06G265200; Glyma.16G137200; Glyma.16G127900; Glyma.06G256000; Glyma.06G268500; Glyma.06G261400; Glyma.16G033900; Glyma.16G137600; Glyma.02G023800; Glyma.12G135600; Glyma.15G160900; Glyma.16G136900; Glyma.16G135500; Glyma.06G260100; Glyma.20G020200; Glyma.16G136200; Glyma.06G261500; Glyma.16G136000; Glyma.16G087100; Glyma.16G210600; Glyma.16G137000; Glyma.13G028100; Glyma.16G137300; Glyma.16…
GO:0004553	hydrolase activity, hydrolyzing O-glycosyl compounds	molecular_function	1.07346879656037e-06	3.25845616235832	Glyma.17G065100; Glyma.13G095000; Glyma.05G150400; Glyma.05G138700; Glyma.13G304400; Glyma.13G095300; Glyma.17G065200; Glyma.11G253900; Glyma.14G020000; Glyma.13G094900; Glyma.13G103100; Glyma.13G095200; Glyma.17G065400; Glyma.17G065300; Glyma.17G065000; Glyma.15G271000; Glyma.13G095100; Glyma.17G064900; Glyma.13G158000; Glyma.18G137500
GO:0003830	beta-1,4-mannosylglycoprotein 4-beta-N-acetylglucosaminyltransferase activity	molecular_function	1.33187262383604e-06	16.4552036199095	Glyma.11G243000; Glyma.08G132300; Glyma.05G175000; Glyma.18G014100
GO:0016847	1-aminocyclopropane-1-carboxylate synthase activity	molecular_function	1.05331713313305e-05	9.14177978883861	Glyma.17G158100; Glyma.11G045600; Glyma.05G211700; Glyma.08G018000; Glyma.05G108900

## Sheet: T0ZD_P VS T1ZD_P
enrichment-go-T0ZD_P VS T1ZD_P-Total
id	Term	Category	pValue	Enrichment_score	Gene
GO:0006810	transport	biological_process	0.00268347	5.17788	Glyma.07G103300; Glyma.09G263100; Glyma.03G168200
GO:0006952	defense response	biological_process	0.0417708	2.28827	Glyma.08G230100; Glyma.13G346700; Glyma.01G034000
GO:0006355	regulation of transcription, DNA-templated	biological_process	0.555645	0.76802	Glyma.01G075900; Glyma.04G020000; Glyma.07G081500
GO:0006351	transcription, DNA-templated	biological_process	0.600829	0.804775	Glyma.01G075900; Glyma.20G155200; Glyma.04G020000; Glyma.11G018100; Glyma.07G081500
GO:0016020	membrane	cellular_component	0.00577217	2.74536	Glyma.02G283500; Glyma.07G218200; Glyma.17G244200; Glyma.17G027300; Glyma.01G034000; Glyma.18G080400
GO:0005887	integral component of plasma membrane	cellular_component	0.0086464	3.71082	Glyma.06G166900; Glyma.05G194600; Glyma.07G218800
GO:0005737	cytoplasm	cellular_component	0.0201808	1.73292	Glyma.02G283500; Glyma.16G178500; Glyma.01G075900; Glyma.13G176000; Glyma.02G077400; Glyma.16G126500; Glyma.14G100000; Glyma.07G200000; Glyma.17G244200; Glyma.14G099900; Glyma.06G264100
GO:0005789	endoplasmic reticulum membrane	cellular_component	0.0605713	2.02224	Glyma.07G218200; Glyma.05G022100; Glyma.08G106700
GO:0016021	integral component of membrane	cellular_component	0.336915	1.06099	Glyma.07G118100; Glyma.16G165200; Glyma.07G218200; Glyma.17G154300; Glyma.01G012100; Glyma.07G118200; Glyma.10G297100; Glyma.05G022100; Glyma.17G027300; Glyma.03G168200
GO:0005886	plasma membrane	cellular_component	0.607028	0.799917	Glyma.17G154300; Glyma.01G012100; Glyma.10G297100; Glyma.17G027300; Glyma.19G014200
GO:0009507	chloroplast	cellular_component	0.608436	0.719848	Glyma.08G230100; Glyma.06G121400; Glyma.09G263100
GO:0005634	nucleus	cellular_component	0.880054	0.666888	Glyma.01G075900; Glyma.02G077400; Glyma.13G153400; Glyma.20G155200; Glyma.11G229700; Glyma.08G106700; Glyma.04G020000; Glyma.11G018100
GO:0020037	heme binding	molecular_function	7.18E-05	5.80571	Glyma.07G118100; Glyma.07G218200; Glyma.07G118200; Glyma.06G109200; Glyma.05G022100; Glyma.18G080400
GO:0005506	iron ion binding	molecular_function	0.000156136	6.14374	Glyma.07G118100; Glyma.07G218200; Glyma.07G118200; Glyma.05G022100; Glyma.18G080400
GO:0046872	metal ion binding	molecular_function	0.619292	0.757696	Glyma.01G075900; Glyma.16G165200; Glyma.01G012100; Glyma.10G297100
GO:0003700	transcription factor activity, sequence-specific DNA binding	molecular_function	0.646935	0.686341	Glyma.20G155200; Glyma.04G020000; Glyma.11G018100
GO:0003677	DNA binding	molecular_function	0.695278	0.645546	Glyma.01G075900; Glyma.04G020000; Glyma.11G018100

## Sheet: T0ZD_R_L VS T1ZD_R_L
enrichment-go-T0ZD_R_L VS T1ZD_R_L-Total
id	Term	Category	pValue	Enrichment_score	Gene
GO:1900067	regulation of cellular response to alkaline pH	biological_process	0	39.485342019544	Glyma.13G112000; Glyma.15G179600; Glyma.17G047700
GO:0009626	plant-type hypersensitive response	biological_process	2.00615558561908e-21	5.17840551075987	Glyma.16G214200; Glyma.08G044400; Glyma.16G137200; Glyma.16G127900; Glyma.18G127900; Glyma.06G256000; Glyma.02G008500; Glyma.10G009100; Glyma.07G067900; Glyma.06G268500; Glyma.14G081300; Glyma.06G067000; Glyma.13G176600; Glyma.14G024500; Glyma.16G137100; Glyma.16G137600; Glyma.02G023800; Glyma.12G135600; Glyma.19G011700; Glyma.06G260100; Glyma.20G020200; Glyma.16G136200; Glyma.06G259400; Glyma.16…
GO:0007165	signal transduction	biological_process	8.12273131177053e-17	4.43308017451799	Glyma.16G214200; Glyma.16G137200; Glyma.16G127900; Glyma.06G119700; Glyma.09G054900; Glyma.18G127900; Glyma.06G256000; Glyma.16G090500; Glyma.07G067900; Glyma.06G268500; Glyma.06G265400; Glyma.14G024500; Glyma.16G137100; Glyma.16G137600; Glyma.05G020400; Glyma.02G023800; Glyma.12G135600; Glyma.06G260100; Glyma.20G020200; Glyma.16G136200; Glyma.06G259400; Glyma.06G264200; Glyma.16G087100; Glyma.06…
GO:0010200	response to chitin	biological_process	1.43368297726629e-16	5.47959848434488	Glyma.14G086500; Glyma.13G133000; Glyma.18G208800; Glyma.11G036500; Glyma.16G016400; Glyma.17G237900; Glyma.14G016300; Glyma.10G045300; Glyma.06G142000; Glyma.06G045400; Glyma.15G003300; Glyma.01G128100; Glyma.03G042700; Glyma.10G237800; Glyma.11G243400; Glyma.13G370100; Glyma.04G036700; Glyma.06G061900; Glyma.18G213200; Glyma.18G013800; Glyma.17G011400; Glyma.15G110300; Glyma.06G036800; Glyma.10…
GO:0050832	defense response to fungus	biological_process	6.9160925776077e-12	3.66358843480305	Glyma.14G086500; Glyma.09G138100; Glyma.02G195300; Glyma.18G208800; Glyma.17G237900; Glyma.14G016300; Glyma.11G198300; Glyma.13G047300; Glyma.06G142000; Glyma.10G082500; Glyma.15G003300; Glyma.01G128100; Glyma.06G067000; Glyma.19G245600; Glyma.03G042700; Glyma.17G131800; Glyma.05G178200; Glyma.13G370100; Glyma.19G011700; Glyma.04G036700; Glyma.06G061900; Glyma.18G213200; Glyma.19G044900; Glyma.06…
GO:0009611	response to wounding	biological_process	1.17579264312387e-11	3.76050876376609	Glyma.04G208300; Glyma.13G219100; Glyma.10G079900; Glyma.16G084700; Glyma.14G171500; Glyma.13G047300; Glyma.06G058400; Glyma.11G185700; Glyma.13G112000; Glyma.06G045400; Glyma.05G196100; Glyma.15G003300; Glyma.09G071600; Glyma.13G370100; Glyma.04G057700; Glyma.06G061900; Glyma.10G227700; Glyma.03G088800; Glyma.19G044900; Glyma.11G038600; Glyma.04G194800; Glyma.15G093100; Glyma.U021800; Glyma.01G2…
GO:0009751	response to salicylic acid	biological_process	1.34063678067369e-11	3.83240084307339	Glyma.14G086500; Glyma.10G079900; Glyma.06G293900; Glyma.14G147500; Glyma.17G237900; Glyma.06G300100; Glyma.06G299900; Glyma.13G047300; Glyma.06G142000; Glyma.15G003300; Glyma.13G189300; Glyma.06G300200; Glyma.10G180800; Glyma.13G370100; Glyma.12G105400; Glyma.19G011700; Glyma.04G036700; Glyma.06G125600; Glyma.12G104600; Glyma.06G061900; Glyma.18G213200; Glyma.19G044900; Glyma.06G294100; Glyma.06…
GO:2000022	regulation of jasmonic acid mediated signaling pathway	biological_process	1.83387268753187e-10	9.66987967825567	Glyma.14G086500; Glyma.13G219100; Glyma.17G237900; Glyma.13G112000; Glyma.09G071600; Glyma.04G036700; Glyma.11G038600; Glyma.06G036800; Glyma.15G093100; Glyma.01G204400; Glyma.15G179600; Glyma.17G047700
GO:0051707	response to other organism	biological_process	1.8878885237506e-10	10.8584690553746	Glyma.03G201100; Glyma.03G201200; Glyma.03G201500; Glyma.04G164400; Glyma.19G198800; Glyma.03G201000; Glyma.17G076600; Glyma.19G198700; Glyma.10G016500; Glyma.05G023100; Glyma.02G016100
GO:0009753	response to jasmonic acid	biological_process	6.07645397000641e-10	4.11305646036916	Glyma.14G086500; Glyma.14G147500; Glyma.17G237900; Glyma.06G300100; Glyma.06G299900; Glyma.13G047300; Glyma.06G142000; Glyma.13G112000; Glyma.06G300200; Glyma.10G180800; Glyma.12G105400; Glyma.04G036700; Glyma.12G104600; Glyma.18G213200; Glyma.19G044900; Glyma.14G200200; Glyma.06G036800; Glyma.13G361900; Glyma.15G179600; Glyma.12G104800; Glyma.10G016500; Glyma.02G042300; Glyma.02G016100; Glyma.17…
GO:0005886	plasma membrane	cellular_component	9.45674667555352e-07	1.42143826627804	Glyma.07G268400; Glyma.01G011600; Glyma.15G132800; Glyma.17G214900; Glyma.03G072100; Glyma.08G324300; Glyma.06G020800; Glyma.10G079900; Glyma.02G229600; Glyma.04G006900; Glyma.13G295900; Glyma.19G201400; Glyma.18G204800; Glyma.12G163800; Glyma.12G044800; Glyma.16G161300; Glyma.09G024300; Glyma.13G033400; Glyma.15G161500; Glyma.11G120200; Glyma.07G203700; Glyma.09G054900; Glyma.11G022800; Glyma.02…
GO:0046658	anchored component of plasma membrane	cellular_component	7.53914837496633e-05	2.41746991956392	Glyma.08G324300; Glyma.10G079900; Glyma.09G024300; Glyma.03G201100; Glyma.09G039900; Glyma.12G207600; Glyma.10G171300; Glyma.17G073400; Glyma.20G218900; Glyma.03G201200; Glyma.03G201500; Glyma.17G030700; Glyma.12G105900; Glyma.02G269000; Glyma.19G198800; Glyma.06G299400; Glyma.13G275800; Glyma.12G179800; Glyma.03G201000; Glyma.09G089000; Glyma.19G198700
GO:0048046	apoplast	cellular_component	0.000448525784115073	1.79239202758945	Glyma.17G065100; Glyma.15G132800; Glyma.13G095000; Glyma.16G007700; Glyma.05G150400; Glyma.13G095300; Glyma.09G138100; Glyma.07G142600; Glyma.11G198300; Glyma.14G176300; Glyma.14G176400; Glyma.06G067000; Glyma.11G253900; Glyma.13G094900; Glyma.02G208200; Glyma.13G103100; Glyma.05G103200; Glyma.13G095200; Glyma.06G102000; Glyma.19G151100; Glyma.11G190200; Glyma.17G065400; Glyma.13G275800; Glyma.06…
GO:0005802	trans-Golgi network	cellular_component	0.000741415802686309	1.87364540338785	Glyma.02G195300; Glyma.09G039900; Glyma.02G279600; Glyma.18G006000; Glyma.17G049700; Glyma.10G082500; Glyma.13G070300; Glyma.17G030700; Glyma.18G261900; Glyma.07G142000; Glyma.09G208200; Glyma.01G232500; Glyma.02G129500; Glyma.15G270400; Glyma.11G251000; Glyma.19G085100; Glyma.09G003300; Glyma.01G109800; Glyma.18G192800; Glyma.12G239900; Glyma.05G132900; Glyma.01G014000; Glyma.15G148000; Glyma.01…
GO:0005737	cytoplasm	cellular_component	0.00130411212173803	1.25722804137797	Glyma.16G214200; Glyma.16G178500; Glyma.11G212100; Glyma.16G137200; Glyma.07G200200; Glyma.16G127900; Glyma.13G314100; Glyma.02G306200; Glyma.17G039000; Glyma.11G120200; Glyma.11G121800; Glyma.01G172900; Glyma.01G040600; Glyma.13G176300; Glyma.18G127900; Glyma.01G006800; Glyma.09G138100; Glyma.03G181600; Glyma.06G256000; Glyma.16G084700; Glyma.07G140300; Glyma.02G248100; Glyma.11G198300; Glyma.08…
GO:0005667	transcription factor complex	cellular_component	0.00251522211166837	2.97201499071836	Glyma.04G008900; Glyma.16G042300; Glyma.20G180100; Glyma.10G210500; Glyma.12G037700; Glyma.07G108900; Glyma.11G111700
GO:0005615	extracellular space	cellular_component	0.00254530481045618	2.21254071661238	Glyma.01G183100; Glyma.11G059200; Glyma.14G176300; Glyma.14G176400; Glyma.02G208200; Glyma.06G102000; Glyma.12G011400; Glyma.10G227700; Glyma.11G097300; Glyma.06G102100; Glyma.09G225400; Glyma.14G087600; Glyma.04G100300
GO:0009504	cell plate	cellular_component	0.00314032933275002	3.46362649294245	Glyma.02G195300; Glyma.10G082500; Glyma.04G164400; Glyma.17G076600; Glyma.05G023100
GO:0005618	cell wall	cellular_component	0.0137157352636318	1.40267644829641	Glyma.17G065100; Glyma.15G132800; Glyma.13G095000; Glyma.16G007700; Glyma.19G225700; Glyma.05G150400; Glyma.09G024300; Glyma.01G006800; Glyma.13G095300; Glyma.06G314200; Glyma.14G176300; Glyma.11G144600; Glyma.14G176400; Glyma.06G067000; Glyma.19G245600; Glyma.18G139900; Glyma.11G253900; Glyma.13G094900; Glyma.02G208200; Glyma.13G103100; Glyma.05G103200; Glyma.13G095200; Glyma.05G236800; Glyma.06…
GO:0031225	anchored component of membrane	cellular_component	0.0160349306554003	1.65740941810431	Glyma.08G324300; Glyma.09G024300; Glyma.09G039900; Glyma.12G207600; Glyma.10G171300; Glyma.20G218900; Glyma.17G030700; Glyma.12G105900; Glyma.07G087200; Glyma.01G036900; Glyma.02G269000; Glyma.06G299400; Glyma.19G014400; Glyma.13G275800; Glyma.12G179800; Glyma.20G112600; Glyma.04G112500
GO:0043531	ADP binding	molecular_function	1.12664204215888e-16	4.81227605863192	Glyma.16G214200; Glyma.16G137200; Glyma.16G127900; Glyma.18G127900; Glyma.06G256000; Glyma.07G067900; Glyma.06G268500; Glyma.06G265400; Glyma.14G024500; Glyma.16G137100; Glyma.16G137600; Glyma.02G023800; Glyma.12G135600; Glyma.06G260100; Glyma.20G020200; Glyma.16G136200; Glyma.06G259400; Glyma.06G264200; Glyma.16G087100; Glyma.06G268700; Glyma.12G132200; Glyma.16G210600; Glyma.16G137000; Glyma.13…
GO:0003700	transcription factor activity, sequence-specific DNA binding	molecular_function	2.15882822451804e-11	1.74056840591701	Glyma.10G204400; Glyma.14G086500; Glyma.04G208300; Glyma.08G044400; Glyma.04G008900; Glyma.16G199000; Glyma.16G026400; Glyma.02G306200; Glyma.16G042300; Glyma.20G180100; Glyma.01G231000; Glyma.13G315300; Glyma.12G114300; Glyma.18G081100; Glyma.13G133000; Glyma.14G147500; Glyma.02G132500; Glyma.10G210500; Glyma.13G306400; Glyma.18G208800; Glyma.11G036500; Glyma.16G016400; Glyma.17G237900; Glyma.13…
GO:0005509	calcium ion binding	molecular_function	4.68931127870183e-10	2.95217510426497	Glyma.05G085200; Glyma.10G178400; Glyma.19G201400; Glyma.05G047100; Glyma.03G157800; Glyma.06G171100; Glyma.16G142500; Glyma.03G236300; Glyma.11G217200; Glyma.18G230800; Glyma.19G233900; Glyma.03G138000; Glyma.12G103600; Glyma.06G258000; Glyma.10G002200; Glyma.12G052100; Glyma.18G260700; Glyma.12G089800; Glyma.13G344200; Glyma.12G185400; Glyma.15G030100; Glyma.13G283600; Glyma.17G175400; Glyma.17…
GO:0043565	sequence-specific DNA binding	molecular_function	1.06629373359394e-09	2.15544984125675	Glyma.08G044400; Glyma.16G199000; Glyma.16G026400; Glyma.02G306200; Glyma.18G081100; Glyma.13G133000; Glyma.14G147500; Glyma.18G208800; Glyma.14G171500; Glyma.10G045300; Glyma.06G142000; Glyma.13G298600; Glyma.10G239400; Glyma.03G256700; Glyma.08G141000; Glyma.17G007600; Glyma.06G045400; Glyma.05G215900; Glyma.09G241800; Glyma.15G003300; Glyma.01G128100; Glyma.19G254800; Glyma.01G121000; Glyma.03…
GO:0005516	calmodulin binding	molecular_function	1.46621605994426e-07	4.19531758957655	Glyma.19G201400; Glyma.08G191300; Glyma.03G138000; Glyma.11G048300; Glyma.15G171000; Glyma.10G161200; Glyma.08G091300; Glyma.11G077300; Glyma.01G166100; Glyma.12G216000; Glyma.01G193600; Glyma.17G053600; Glyma.14G023500; Glyma.13G102000; Glyma.07G061500; Glyma.08G316500; Glyma.14G211100
GO:0016210	naringenin-chalcone synthase activity	molecular_function	3.79641254531012e-07	11.8456026058632	Glyma.02G130400; Glyma.08G109300; Glyma.06G118500; Glyma.08G110400; Glyma.08G109500; Glyma.08G110700
GO:0003830	beta-1,4-mannosylglycoprotein 4-beta-N-acetylglucosaminyltransferase activity	molecular_function	5.41724397163375e-07	19.742671009772	Glyma.11G243000; Glyma.08G132300; Glyma.05G175000; Glyma.18G014100
GO:0016762	xyloglucan:xyloglucosyl transferase activity	molecular_function	6.07466598598161e-07	5.56844566942287	Glyma.17G065100; Glyma.13G095000; Glyma.05G150400; Glyma.13G095300; Glyma.11G253900; Glyma.13G094900; Glyma.13G103100; Glyma.13G095200; Glyma.17G065400; Glyma.17G065300; Glyma.13G095100
GO:0044212	transcription regulatory region DNA binding	molecular_function	1.45460031957872e-06	2.6786538555972	Glyma.13G133000; Glyma.14G147500; Glyma.18G208800; Glyma.10G045300; Glyma.06G045400; Glyma.15G003300; Glyma.01G128100; Glyma.03G042700; Glyma.03G224700; Glyma.17G131800; Glyma.13G370100; Glyma.13G117600; Glyma.06G125600; Glyma.06G061900; Glyma.04G218400; Glyma.17G011400; Glyma.15G110300; Glyma.20G155200; Glyma.04G238300; Glyma.01G216000; Glyma.07G262700; Glyma.08G218600; Glyma.14G088300; Glyma.08…
GO:0045549	9-cis-epoxycarotenoid dioxygenase activity	molecular_function	2.00269000400772e-06	23.6912052117264	Glyma.08G176300; Glyma.15G250100; Glyma.08G096200

## Sheet: T0ZD_R_S VS T1ZD_R_S
enrichment-go-T0ZD_R_S VS T1ZD_R_S-Total
id	Term	Category	pValue	Enrichment_score	Gene
GO:0071497	cellular response to freezing	biological_process	0	25.5738396624473	Glyma.14G147500; Glyma.06G111300; Glyma.04G251400
GO:1900067	regulation of cellular response to alkaline pH	biological_process	0	25.5738396624473	Glyma.13G112000; Glyma.15G179600; Glyma.17G047700
GO:0009626	plant-type hypersensitive response	biological_process	1.61670376993127e-28	4.82129764128104	Glyma.08G044400; Glyma.16G137200; Glyma.16G127900; Glyma.04G109500; Glyma.12G073000; Glyma.18G127900; Glyma.06G256000; Glyma.02G008500; Glyma.14G115500; Glyma.10G009100; Glyma.16G215000; Glyma.16G159700; Glyma.06G261400; Glyma.06G264300; Glyma.16G033900; Glyma.09G083500; Glyma.06G067000; Glyma.13G176600; Glyma.16G214500; Glyma.14G024500; Glyma.16G137100; Glyma.01G112300; Glyma.13G194900; Glyma.16…
GO:0007165	signal transduction	biological_process	1.63893593606967e-26	4.54052505756244	Glyma.06G265200; Glyma.16G137200; Glyma.16G127900; Glyma.06G119700; Glyma.04G109500; Glyma.09G054900; Glyma.18G127900; Glyma.06G256000; Glyma.16G090500; Glyma.07G266200; Glyma.16G215000; Glyma.16G159700; Glyma.06G261400; Glyma.06G264300; Glyma.16G033900; Glyma.06G265400; Glyma.16G214500; Glyma.14G024500; Glyma.16G137100; Glyma.13G076200; Glyma.01G112300; Glyma.13G194900; Glyma.16G137600; Glyma.05…
GO:0010200	response to chitin	biological_process	4.86779686924932e-22	5.11476793248945	Glyma.14G086500; Glyma.03G112700; Glyma.12G073000; Glyma.07G212400; Glyma.13G338400; Glyma.20G133200; Glyma.18G208800; Glyma.16G016400; Glyma.17G237900; Glyma.07G047900; Glyma.17G145400; Glyma.03G112800; Glyma.06G142000; Glyma.15G003300; Glyma.01G128100; Glyma.04G223300; Glyma.07G020400; Glyma.03G042700; Glyma.17G245300; Glyma.19G174200; Glyma.17G236200; Glyma.13G133100; Glyma.13G370100; Glyma.04…
GO:0010411	xyloglucan metabolic process	biological_process	1.26247355957083e-16	6.56942670228003	Glyma.17G065100; Glyma.13G095000; Glyma.17G102400; Glyma.05G150400; Glyma.05G138700; Glyma.18G003200; Glyma.13G304400; Glyma.13G095300; Glyma.12G197600; Glyma.19G106700; Glyma.17G065200; Glyma.08G093900; Glyma.11G253900; Glyma.13G094900; Glyma.12G101800; Glyma.13G103100; Glyma.13G095200; Glyma.02G068900; Glyma.16G045000; Glyma.17G065400; Glyma.17G065300; Glyma.08G107300; Glyma.17G065000; Glyma.13…
GO:0042546	cell wall biogenesis	biological_process	8.77272275391782e-16	6.39345991561181	Glyma.17G065100; Glyma.13G095000; Glyma.05G150400; Glyma.05G138700; Glyma.18G003200; Glyma.13G304400; Glyma.13G095300; Glyma.12G197600; Glyma.19G106700; Glyma.17G065200; Glyma.08G093900; Glyma.07G022300; Glyma.11G253900; Glyma.13G094900; Glyma.12G101800; Glyma.13G103100; Glyma.13G095200; Glyma.02G068900; Glyma.16G045000; Glyma.17G065400; Glyma.17G065300; Glyma.08G107300; Glyma.17G065000; Glyma.13…
GO:0051707	response to other organism	biological_process	4.02162810970921e-14	10.2295358649789	Glyma.03G201100; Glyma.03G201200; Glyma.03G201500; Glyma.04G238900; Glyma.06G200100; Glyma.05G194100; Glyma.04G164400; Glyma.10G079700; Glyma.19G198800; Glyma.03G201000; Glyma.17G076600; Glyma.03G201300; Glyma.10G016500; Glyma.05G023100; Glyma.02G016100; Glyma.19G198600
GO:2000022	regulation of jasmonic acid mediated signaling pathway	biological_process	1.49987394602484e-13	8.87255661758374	Glyma.14G086500; Glyma.13G219100; Glyma.17G237900; Glyma.13G116100; Glyma.02G310100; Glyma.13G112000; Glyma.09G071600; Glyma.05G194100; Glyma.04G036700; Glyma.11G038600; Glyma.20G065500; Glyma.06G036800; Glyma.15G093100; Glyma.01G204400; Glyma.15G179600; Glyma.05G098200; Glyma.17G047700
GO:0009751	response to salicylic acid	biological_process	2.67625976073757e-13	3.38477289650037	Glyma.10G048500; Glyma.14G086500; Glyma.06G293900; Glyma.14G147500; Glyma.17G237900; Glyma.06G300100; Glyma.02G255400; Glyma.06G299900; Glyma.13G047300; Glyma.15G041100; Glyma.06G142000; Glyma.15G003300; Glyma.04G223300; Glyma.06G300200; Glyma.11G228100; Glyma.13G370100; Glyma.02G303100; Glyma.05G194100; Glyma.12G105400; Glyma.04G036700; Glyma.06G125600; Glyma.02G197800; Glyma.06G111300; Glyma.12…
GO:0048046	apoplast	cellular_component	5.60542812591766e-16	2.69737427681353	Glyma.17G065100; Glyma.15G132800; Glyma.03G236000; Glyma.13G095000; Glyma.18G287700; Glyma.05G150400; Glyma.07G150000; Glyma.05G138700; Glyma.18G003200; Glyma.06G164500; Glyma.13G304400; Glyma.13G095300; Glyma.12G225500; Glyma.09G138100; Glyma.10G179200; Glyma.15G234300; Glyma.14G115500; Glyma.17G164100; Glyma.12G197600; Glyma.02G298500; Glyma.07G142600; Glyma.11G198300; Glyma.17G026400; Glyma.06…
GO:0009505	plant-type cell wall	cellular_component	8.73639338709471e-12	2.80556890811658	Glyma.03G236000; Glyma.08G324300; Glyma.06G205400; Glyma.18G110200; Glyma.17G141200; Glyma.13G053300; Glyma.06G164500; Glyma.08G269600; Glyma.15G234300; Glyma.12G207600; Glyma.17G164100; Glyma.10G050800; Glyma.17G026400; Glyma.06G093600; Glyma.19G198500; Glyma.14G176300; Glyma.13G069400; Glyma.11G157000; Glyma.14G176400; Glyma.08G071300; Glyma.03G257900; Glyma.14G020000; Glyma.02G208200; Glyma.15…
GO:0046658	anchored component of plasma membrane	cellular_component	2.04991655431159e-11	3.13149057091191	Glyma.08G324300; Glyma.06G205400; Glyma.13G053300; Glyma.12G225500; Glyma.03G201100; Glyma.12G207600; Glyma.10G171300; Glyma.20G218900; Glyma.02G307700; Glyma.03G201200; Glyma.03G201500; Glyma.13G293500; Glyma.17G030700; Glyma.14G020000; Glyma.02G303100; Glyma.09G233000; Glyma.04G074000; Glyma.18G271900; Glyma.14G004200; Glyma.02G197800; Glyma.13G205300; Glyma.13G287500; Glyma.19G033500; Glyma.10…
GO:0031225	anchored component of membrane	cellular_component	1.219017031563e-10	2.84153774027192	Glyma.08G324300; Glyma.06G205400; Glyma.01G163000; Glyma.06G322000; Glyma.13G053300; Glyma.12G225500; Glyma.01G004600; Glyma.12G207600; Glyma.10G171300; Glyma.20G218900; Glyma.02G307700; Glyma.U019300; Glyma.16G084300; Glyma.13G293500; Glyma.17G030700; Glyma.18G272100; Glyma.14G020000; Glyma.02G296400; Glyma.19G180700; Glyma.09G233000; Glyma.04G074000; Glyma.18G271900; Glyma.14G004200; Glyma.13G2…
GO:0005886	plasma membrane	cellular_component	1.17131033036068e-08	1.39473624371614	Glyma.08G145600; Glyma.06G265200; Glyma.15G132800; Glyma.17G214900; Glyma.08G324300; Glyma.14G046000; Glyma.02G078200; Glyma.06G205400; Glyma.06G020800; Glyma.18G287700; Glyma.02G229600; Glyma.10G212300; Glyma.13G003800; Glyma.19G201400; Glyma.18G204800; Glyma.01G163000; Glyma.13G033400; Glyma.06G322000; Glyma.15G161500; Glyma.11G120200; Glyma.14G222400; Glyma.07G203700; Glyma.09G054900; Glyma.13…
GO:0005615	extracellular space	cellular_component	1.40688551700082e-07	2.97626582278481	Glyma.12G023300; Glyma.01G183100; Glyma.10G179200; Glyma.11G059200; Glyma.10G207100; Glyma.08G262400; Glyma.14G176300; Glyma.09G227400; Glyma.06G036300; Glyma.14G176400; Glyma.08G071300; Glyma.03G071700; Glyma.02G208200; Glyma.15G054600; Glyma.06G102000; Glyma.12G156600; Glyma.04G100400; Glyma.08G322400; Glyma.11G097300; Glyma.04G100200; Glyma.20G211000; Glyma.06G102100; Glyma.09G225400; Glyma.06…
GO:0005618	cell wall	cellular_component	4.68674817820081e-07	1.77154484340221	Glyma.17G065100; Glyma.06G266000; Glyma.15G132800; Glyma.13G095000; Glyma.18G287700; Glyma.05G150400; Glyma.05G138700; Glyma.18G003200; Glyma.01G063000; Glyma.06G164500; Glyma.13G304400; Glyma.13G095300; Glyma.15G234300; Glyma.14G115500; Glyma.17G164100; Glyma.12G197600; Glyma.06G093600; Glyma.20G110100; Glyma.14G159600; Glyma.14G176300; Glyma.11G157000; Glyma.04G236200; Glyma.04G208500; Glyma.19…
GO:0005802	trans-Golgi network	cellular_component	6.31872213752297e-07	2.11242612326014	Glyma.17G069600; Glyma.17G102400; Glyma.01G125900; Glyma.18G224200; Glyma.01G170800; Glyma.02G195300; Glyma.02G279600; Glyma.17G049700; Glyma.10G082500; Glyma.13G127300; Glyma.13G070300; Glyma.05G015400; Glyma.17G030700; Glyma.18G261900; Glyma.01G149300; Glyma.05G147600; Glyma.15G177100; Glyma.07G142000; Glyma.01G232500; Glyma.02G129500; Glyma.15G270400; Glyma.10G040700; Glyma.17G082000; Glyma.07…
GO:0009930	longitudinal side of cell surface	cellular_component	6.48814929362011e-07	12.7869198312236	Glyma.06G205400; Glyma.13G053300; Glyma.18G271900; Glyma.19G033500; Glyma.18G272000
GO:0005794	Golgi apparatus	cellular_component	1.16868075375714e-06	1.61145807576857	Glyma.17G065100; Glyma.08G145600; Glyma.19G214200; Glyma.13G095000; Glyma.17G069600; Glyma.18G287700; Glyma.16G206900; Glyma.01G125900; Glyma.01G063000; Glyma.18G224200; Glyma.13G095300; Glyma.17G069300; Glyma.04G034600; Glyma.15G148500; Glyma.12G207600; Glyma.02G279600; Glyma.09G156200; Glyma.18G128600; Glyma.02G026900; Glyma.11G254000; Glyma.14G176300; Glyma.17G049700; Glyma.09G227400; Glyma.06…
GO:0043531	ADP binding	molecular_function	3.92049702424503e-21	4.39550369198312	Glyma.06G265200; Glyma.16G137200; Glyma.16G127900; Glyma.04G109500; Glyma.18G127900; Glyma.06G256000; Glyma.16G215000; Glyma.16G159700; Glyma.06G261400; Glyma.06G264300; Glyma.16G033900; Glyma.06G265400; Glyma.16G214500; Glyma.14G024500; Glyma.16G137100; Glyma.13G076200; Glyma.01G112300; Glyma.13G194900; Glyma.16G137600; Glyma.12G135600; Glyma.15G160900; Glyma.16G136900; Glyma.16G135500; Glyma.06…
GO:0016762	xyloglucan:xyloglucosyl transferase activity	molecular_function	9.8278668756854e-18	8.19674348155361	Glyma.17G065100; Glyma.13G095000; Glyma.05G150400; Glyma.05G138700; Glyma.18G003200; Glyma.13G304400; Glyma.13G095300; Glyma.12G197600; Glyma.19G106700; Glyma.17G065200; Glyma.08G093900; Glyma.11G253900; Glyma.13G094900; Glyma.12G101800; Glyma.13G103100; Glyma.13G095200; Glyma.02G068900; Glyma.16G045000; Glyma.17G065400; Glyma.17G065300; Glyma.08G107300; Glyma.17G065000; Glyma.13G095100; Glyma.18…
GO:0043565	sequence-specific DNA binding	molecular_function	3.66008065150506e-13	2.10417668108743	Glyma.10G048500; Glyma.05G201900; Glyma.02G297700; Glyma.08G044400; Glyma.11G033100; Glyma.16G199000; Glyma.16G026400; Glyma.12G137700; Glyma.03G112700; Glyma.18G081100; Glyma.01G147600; Glyma.16G177000; Glyma.09G233800; Glyma.14G147500; Glyma.20G133200; Glyma.18G208800; Glyma.06G295300; Glyma.09G133600; Glyma.02G074800; Glyma.07G052100; Glyma.01G185800; Glyma.09G011800; Glyma.03G112800; Glyma.06…
GO:0004553	hydrolase activity, hydrolyzing O-glycosyl compounds	molecular_function	6.99250820523256e-13	4.17790449931069	Glyma.17G065100; Glyma.13G095000; Glyma.05G150400; Glyma.05G138700; Glyma.18G003200; Glyma.13G304400; Glyma.13G095300; Glyma.12G197600; Glyma.19G106700; Glyma.17G065200; Glyma.01G142400; Glyma.08G093900; Glyma.11G253900; Glyma.14G020000; Glyma.13G094900; Glyma.12G101800; Glyma.13G103100; Glyma.13G095200; Glyma.04G074000; Glyma.02G068900; Glyma.16G045000; Glyma.02G269000; Glyma.14G214300; Glyma.17…
GO:0003700	transcription factor activity, sequence-specific DNA binding	molecular_function	1.08212380385943e-11	1.59245240808087	Glyma.10G048500; Glyma.02G297700; Glyma.14G086500; Glyma.04G208300; Glyma.08G044400; Glyma.11G033100; Glyma.16G199000; Glyma.02G080200; Glyma.16G026400; Glyma.12G137700; Glyma.03G138600; Glyma.18G018200; Glyma.20G180100; Glyma.01G231000; Glyma.19G180400; Glyma.12G114300; Glyma.03G112700; Glyma.18G081100; Glyma.15G077100; Glyma.01G147600; Glyma.10G036700; Glyma.16G177000; Glyma.08G165700; Glyma.09…
GO:0044212	transcription regulatory region DNA binding	molecular_function	2.00124508790187e-11	2.95577041324767	Glyma.11G033100; Glyma.16G177000; Glyma.14G147500; Glyma.20G133200; Glyma.18G208800; Glyma.06G138100; Glyma.12G168300; Glyma.15G003300; Glyma.01G128100; Glyma.03G042700; Glyma.19G174200; Glyma.17G131800; Glyma.17G236200; Glyma.13G133100; Glyma.14G110900; Glyma.04G226700; Glyma.13G370100; Glyma.13G117600; Glyma.01G209100; Glyma.06G125600; Glyma.15G040700; Glyma.06G111300; Glyma.13G352000; Glyma.06…
GO:0016757	transferase activity, transferring glycosyl groups	molecular_function	1.28398839537009e-09	2.91833605757656	Glyma.19G214200; Glyma.03G183500; Glyma.13G003800; Glyma.06G085300; Glyma.01G063000; Glyma.05G072300; Glyma.04G034600; Glyma.02G279600; Glyma.11G032600; Glyma.02G026900; Glyma.17G049700; Glyma.20G004900; Glyma.13G127300; Glyma.13G070300; Glyma.06G184200; Glyma.06G049400; Glyma.14G077600; Glyma.02G015300; Glyma.15G177100; Glyma.14G090000; Glyma.01G209600; Glyma.03G010200; Glyma.15G270400; Glyma.10…
GO:0005509	calcium ion binding	molecular_function	4.05488146501409e-08	2.29447533420088	Glyma.10G178400; Glyma.13G003800; Glyma.19G201400; Glyma.05G047100; Glyma.02G186900; Glyma.04G136600; Glyma.06G171100; Glyma.03G204100; Glyma.03G236300; Glyma.11G217200; Glyma.19G233900; Glyma.03G138000; Glyma.12G103600; Glyma.06G258000; Glyma.10G002200; Glyma.12G052100; Glyma.02G296400; Glyma.12G089800; Glyma.05G245600; Glyma.09G248600; Glyma.12G185400; Glyma.15G030100; Glyma.13G283600; Glyma.17…
GO:0004190	aspartic-type endopeptidase activity	molecular_function	2.03068598854799e-07	2.74987523252121	Glyma.11G220300; Glyma.18G110200; Glyma.01G163000; Glyma.17G141200; Glyma.10G180500; Glyma.15G234300; Glyma.10G171300; Glyma.06G093600; Glyma.20G218900; Glyma.19G198500; Glyma.11G157000; Glyma.03G200900; Glyma.03G257900; Glyma.13G208000; Glyma.04G136000; Glyma.16G159300; Glyma.08G307600; Glyma.06G114200; Glyma.02G148200; Glyma.04G248700; Glyma.02G100800; Glyma.05G058900; Glyma.18G041400; Glyma.18…
GO:0003714	transcription corepressor activity	molecular_function	1.38194985629732e-06	5.02343279083785	Glyma.13G219100; Glyma.13G116100; Glyma.02G310100; Glyma.13G112000; Glyma.09G071600; Glyma.11G038600; Glyma.20G065500; Glyma.15G093100; Glyma.01G204400; Glyma.15G179600; Glyma.17G047700

## Sheet: T0ZD_R_P VS T1ZD_R_P
enrichment-go-T0ZD_R_P VS T1ZD_R_P-Total
id	Term	Category	pValue	Enrichment_score	Gene
GO:0009751	response to salicylic acid	biological_process	1.48657513863884e-12	8.08932278793871	Glyma.17G222300; Glyma.06G300100; Glyma.13G047300; Glyma.14G102900; Glyma.20G168500; Glyma.15G003300; Glyma.14G103100; Glyma.06G300200; Glyma.13G370100; Glyma.12G105400; Glyma.04G036700; Glyma.06G125600; Glyma.12G104600; Glyma.19G044900; Glyma.06G036800; Glyma.04G238300; Glyma.12G104800; Glyma.07G023300
GO:0050832	defense response to fungus	biological_process	1.65908894855049e-12	7.4823919258425	Glyma.17G222300; Glyma.07G212400; Glyma.02G195300; Glyma.11G198300; Glyma.13G047300; Glyma.14G102900; Glyma.08G323800; Glyma.15G003300; Glyma.01G128100; Glyma.14G103100; Glyma.03G071700; Glyma.04G218700; Glyma.13G370100; Glyma.04G036700; Glyma.05G184500; Glyma.19G044900; Glyma.06G264200; Glyma.06G036800; Glyma.07G023300
GO:0010200	response to chitin	biological_process	8.84522093970416e-12	9.35499914251415	Glyma.03G112700; Glyma.17G222300; Glyma.07G212400; Glyma.13G338400; Glyma.01G217400; Glyma.14G102900; Glyma.15G003300; Glyma.01G128100; Glyma.14G103100; Glyma.13G370100; Glyma.04G036700; Glyma.06G036800; Glyma.01G206700; Glyma.07G023300; Glyma.09G052800
GO:0031347	regulation of defense response	biological_process	1.80566613909756e-10	13.890756302521	Glyma.17G222300; Glyma.14G102900; Glyma.15G003300; Glyma.14G103100; Glyma.09G071600; Glyma.13G370100; Glyma.11G038600; Glyma.20G065500; Glyma.01G204400; Glyma.07G023300
GO:0009611	response to wounding	biological_process	2.24515539646384e-09	6.4201	Glyma.17G222300; Glyma.13G047300; Glyma.14G102900; Glyma.20G168500; Glyma.15G003300; Glyma.14G103100; Glyma.09G071600; Glyma.13G370100; Glyma.19G044900; Glyma.11G038600; Glyma.20G065500; Glyma.01G204400; Glyma.06G157400; Glyma.07G023300; Glyma.12G087200
GO:2000022	regulation of jasmonic acid mediated signaling pathway	biological_process	3.20034239814285e-08	18.7099982850283	Glyma.09G071600; Glyma.04G036700; Glyma.11G038600; Glyma.20G065500; Glyma.06G036800; Glyma.01G204400
GO:0002237	response to molecule of bacterial origin	biological_process	6.41727297059154e-08	16.9775910364146	Glyma.17G222300; Glyma.14G102900; Glyma.15G003300; Glyma.14G103100; Glyma.13G370100; Glyma.07G023300
GO:0042742	defense response to bacterium	biological_process	4.03571139544576e-07	4.69117647058824	Glyma.08G044400; Glyma.17G222300; Glyma.14G102900; Glyma.15G003300; Glyma.01G128100; Glyma.14G103100; Glyma.04G218700; Glyma.13G370100; Glyma.04G036700; Glyma.05G184500; Glyma.06G036800; Glyma.07G023300; Glyma.05G237200; Glyma.01G036000
GO:0009753	response to jasmonic acid	biological_process	6.08021898540829e-07	6.36659663865546	Glyma.06G300100; Glyma.13G047300; Glyma.20G168500; Glyma.06G300200; Glyma.12G105400; Glyma.04G036700; Glyma.12G104600; Glyma.19G044900; Glyma.06G036800; Glyma.12G104800
GO:0009733	response to auxin	biological_process	7.14194656233345e-07	4.79801485811716	Glyma.06G300100; Glyma.06G300200; Glyma.12G105400; Glyma.04G036700; Glyma.02G125600; Glyma.12G104600; Glyma.12G142900; Glyma.06G036800; Glyma.12G217500; Glyma.13G095100; Glyma.01G106100; Glyma.12G104800; Glyma.09G196900
GO:0048046	apoplast	cellular_component	0.00143200962581764	2.44803715878875	Glyma.17G065100; Glyma.11G229500; Glyma.11G198300; Glyma.14G176300; Glyma.15G209200; Glyma.13G095200; Glyma.06G102000; Glyma.13G322500; Glyma.06G102100; Glyma.17G065300; Glyma.13G095100; Glyma.04G100300
GO:0005887	integral component of plasma membrane	cellular_component	0.00215528993806925	2.54663865546218	Glyma.14G074100; Glyma.01G055700; Glyma.11G048300; Glyma.04G069500; Glyma.15G003900; Glyma.13G369300; Glyma.04G198500; Glyma.02G047200; Glyma.19G255500; Glyma.16G155100
GO:0005618	cell wall	cellular_component	0.00324325464025384	2.03550158962342	Glyma.17G065100; Glyma.14G176300; Glyma.04G236200; Glyma.03G071700; Glyma.17G036300; Glyma.15G209200; Glyma.13G095200; Glyma.06G102000; Glyma.13G322500; Glyma.06G102100; Glyma.17G065300; Glyma.13G095100; Glyma.04G100300; Glyma.13G060900; Glyma.10G044900
GO:0005615	extracellular space	cellular_component	0.00439569573248038	3.29306722689076	Glyma.14G176300; Glyma.03G071700; Glyma.06G102000; Glyma.06G102100; Glyma.04G100300
GO:0005634	nucleus	cellular_component	0.0467047883641523	1.18421700927928	Glyma.18G172800; Glyma.08G044400; Glyma.16G199000; Glyma.16G026400; Glyma.03G112700; Glyma.12G198400; Glyma.18G027600; Glyma.17G222300; Glyma.09G233800; Glyma.07G212400; Glyma.11G105800; Glyma.02G132500; Glyma.11G055100; Glyma.01G217400; Glyma.14G102900; Glyma.07G006200; Glyma.19G213100; Glyma.01G087500; Glyma.11G096600; Glyma.06G283300; Glyma.03G256700; Glyma.19G194900; Glyma.08G323800; Glyma.12…
GO:0009505	plant-type cell wall	cellular_component	0.0925480174293495	1.61179661738113	Glyma.02G196100; Glyma.14G176300; Glyma.06G102000; Glyma.06G102100; Glyma.04G100300
GO:0043231	intracellular membrane-bounded organelle	cellular_component	0.160187512871671	1.4280216759601	Glyma.19G187000; Glyma.01G036000; Glyma.12G087200
GO:0046658	anchored component of plasma membrane	cellular_component	0.18830286937361	1.33642844893059	Glyma.02G196100; Glyma.10G079700; Glyma.10G044900
GO:0005622	intracellular	cellular_component	0.22613150234439	1.23557	Glyma.02G007400; Glyma.01G118000; Glyma.11G175000
GO:0005794	Golgi apparatus	cellular_component	0.242122048096657	1.15537481533256	Glyma.17G065100; Glyma.14G074100; Glyma.14G176300; Glyma.14G171100; Glyma.13G095200; Glyma.06G102000; Glyma.06G102100; Glyma.17G065300; Glyma.09G003300; Glyma.13G095100; Glyma.04G100300; Glyma.13G053000
GO:0003700	transcription factor activity, sequence-specific DNA binding	molecular_function	3.7367896260841e-12	2.63770218321607	Glyma.08G044400; Glyma.12G231500; Glyma.16G199000; Glyma.16G026400; Glyma.03G112700; Glyma.12G198400; Glyma.17G222300; Glyma.09G233800; Glyma.07G212400; Glyma.02G132500; Glyma.01G217400; Glyma.06G300100; Glyma.14G102900; Glyma.19G213100; Glyma.01G087500; Glyma.11G096600; Glyma.06G283300; Glyma.03G256700; Glyma.08G323800; Glyma.12G186200; Glyma.20G168500; Glyma.05G215900; Glyma.01G224800; Glyma.15…
GO:0043565	sequence-specific DNA binding	molecular_function	1.30910467786866e-09	3.50565764280396	Glyma.08G044400; Glyma.16G199000; Glyma.16G026400; Glyma.03G112700; Glyma.17G222300; Glyma.09G233800; Glyma.01G217400; Glyma.14G102900; Glyma.03G256700; Glyma.08G323800; Glyma.05G215900; Glyma.01G224800; Glyma.15G003300; Glyma.01G128100; Glyma.19G254800; Glyma.14G103100; Glyma.04G218700; Glyma.13G370100; Glyma.13G117600; Glyma.09G147200; Glyma.06G125600; Glyma.05G184500; Glyma.04G238300; Glyma.12…
GO:0043531	ADP binding	molecular_function	1.55363618755705e-06	5.25244222689076	Glyma.16G137200; Glyma.06G260100; Glyma.16G136200; Glyma.06G264200; Glyma.16G137000; Glyma.13G028100; Glyma.16G135200; Glyma.06G259100; Glyma.06G264100; Glyma.06G259800; Glyma.08G303700
GO:0016762	xyloglucan:xyloglucosyl transferase activity	molecular_function	1.27835740385922e-05	9.79476405946994	Glyma.17G065100; Glyma.13G095200; Glyma.13G322500; Glyma.17G065300; Glyma.13G095100
GO:0044212	transcription regulatory region DNA binding	molecular_function	1.41941032708775e-05	4.22306912714835	Glyma.17G222300; Glyma.14G102900; Glyma.15G003300; Glyma.01G128100; Glyma.14G103100; Glyma.13G370100; Glyma.13G117600; Glyma.06G125600; Glyma.04G238300; Glyma.12G206900; Glyma.07G023300
GO:0030674	protein binding, bridging	molecular_function	2.03096698058715e-05	18.3357983193277	Glyma.12G198400; Glyma.08G221600; Glyma.13G306300
GO:0003714	transcription corepressor activity	molecular_function	3.34971719720923e-05	10.9141656662665	Glyma.09G071600; Glyma.11G038600; Glyma.20G065500; Glyma.01G204400
GO:0046914	transition metal ion binding	molecular_function	3.3573188016076e-05	6.74110232328225	Glyma.16G178500; Glyma.06G106700; Glyma.04G106500; Glyma.10G230600; Glyma.16G178000; Glyma.20G218500
GO:0016747	transferase activity, transferring acyl groups other than amino-acyl groups	molecular_function	0.000321798980685503	6.79103641456583	Glyma.04G040300; Glyma.06G097300; Glyma.16G115800; Glyma.13G302500
GO:0005506	iron ion binding	molecular_function	0.000692394527158307	2.78275084868384	Glyma.09G186500; Glyma.07G194300; Glyma.13G051600; Glyma.06G035300; Glyma.17G125300; Glyma.05G224500; Glyma.11G232600; Glyma.16G076600; Glyma.16G121700; Glyma.01G047300; Glyma.12G087200
