# Supplementary material for: Synergistic enhancement of soybean yield and quality by diethyl aminoethyl hexanoate: unraveling the molecular mechanisms through integrated transcriptomics
Source: Front Plant Sci. 2026 Apr 10;17:1784831. doi: 10.3389/fpls.2026.1784831 (PMC13106087; doi:10.3389/fpls.2026.1784831)
Supplement: Supplementary file 3 [file Table3.xlsx]

## Sheet: T0ZD_L VS T1ZD_L
KEGG.top.Total
id	Term	pValue	Enrichment_score	Gene	hyperlink_only_excel
ko04016	MAPK signaling pathway - plant	1.46852488868178e-05	4.40438034188034	Glyma.20G202200; Glyma.17G229300; Glyma.19G069200; Glyma.14G094100; Glyma.04G066900; Glyma.20G087000; Glyma.09G204100; Glyma.02G261900; Glyma.19G213300; Glyma.10G188500	ko04016
ko01040	Biosynthesis of unsaturated fatty acids	0.000350985630714124	8.87923076923077	Glyma.14G121400; Glyma.10G278000; Glyma.20G111000	ko01040
ko00591	Linoleic acid metabolism	0.00101230134357775	6.72668997668998	Glyma.13G347600; Glyma.13G347500; Glyma.15G026300	ko00591
ko00350	Tyrosine metabolism	0.00102356088435798	5.19253261358524	Glyma.12G015100; Glyma.13G035200; Glyma.14G156400; Glyma.12G161500	ko00350
ko00071	Fatty acid degradation	0.00119462773504057	5.01651455888744	Glyma.12G015100; Glyma.13G035200; Glyma.14G156400; Glyma.12G057400	ko00071
ko00561	Glycerolipid metabolism	0.00141990009659057	4.06558185404339	Glyma.09G273400; Glyma.11G120600; Glyma.14G167400; Glyma.12G057400; Glyma.12G084000	ko00561
ko00592	alpha-Linolenic acid metabolism	0.00569482463749927	4.18831640058055	Glyma.14G072300; Glyma.13G035200; Glyma.14G156400	ko00592
ko04075	Plant hormone signal transduction	0.0058917034686763	2.08432647165042	Glyma.20G202200; Glyma.19G069200; Glyma.04G066900; Glyma.20G087000; Glyma.09G204100; Glyma.02G261900; Glyma.12G034600; Glyma.10G056400; Glyma.19G213300; Glyma.12G216700; Glyma.10G188500	ko04075
ko02024	Quorum sensing	0.013104223094421	3.28860398860399	Glyma.14G211100; Glyma.20G040600; Glyma.20G112600	ko02024
ko00564	Glycerophospholipid metabolism	0.0173698124591573	2.65447855582385	Glyma.20G040600; Glyma.11G120600; Glyma.07G102700; Glyma.14G167400	ko00564
ko00940	Phenylpropanoid biosynthesis	0.0205716765697718	2.1656660412758	Glyma.08G088000; Glyma.18G055300; Glyma.06G275900; Glyma.17G013600; Glyma.09G178100; Glyma.11G161600	ko00940
ko00040	Pentose and glucuronate interconversions	0.0209219842161365	2.52969537584922	Glyma.06G314200; Glyma.16G014100; Glyma.20G112600; Glyma.17G044500	ko00040
ko00620	Pyruvate metabolism	0.0567045723588428	2.07458662832495	Glyma.08G201200; Glyma.12G057400; Glyma.19G120400	ko00620
ko00010	Glycolysis / Gluconeogenesis	0.0571200527982942	1.92191142191142	Glyma.12G015100; Glyma.13G035200; Glyma.14G156400; Glyma.12G057400	ko00010
ko04141	Protein processing in endoplasmic reticulum	0.0910788341209965	1.60506702263752	Glyma.18G289100; Glyma.10G176400; Glyma.04G186000; Glyma.06G180000; Glyma.04G229800	ko04141

## Sheet: T0ZD_S VS T1ZD_S
KEGG.top.Total
id	Term	pValue	Enrichment_score	Gene	hyperlink_only_excel
ko04141	Protein processing in endoplasmic reticulum	1.61E-16	4.25765	Glyma.11G246600; Glyma.02G205600; Glyma.13G311600; Glyma.14G214800; Glyma.08G068700; Glyma.01G106800; Glyma.08G068800; Glyma.07G200700; Glyma.14G099900; Glyma.08G069000; Glyma.18G289100; Glyma.06G054700; Glyma.17G072400; Glyma.07G200000; Glyma.15G002000; Glyma.08G332900; Glyma.13G176500; Glyma.11G140500; Glyma.07G200200; Glyma.13G176300; Glyma.12G013100; Glyma.20G015900; Glyma.09G248600; Glyma.16…	ko04141
ko04016	MAPK signaling pathway - plant	1.39E-10	3.8944	Glyma.09G204500; Glyma.05G211700; Glyma.08G018000; Glyma.15G048500; Glyma.01G128100; Glyma.18G208800; Glyma.12G073000; Glyma.05G126400; Glyma.09G236800; Glyma.03G236300; Glyma.18G260700; Glyma.20G034200; Glyma.14G200200; Glyma.U021800; Glyma.03G088800; Glyma.02G232600; Glyma.08G271900; Glyma.16G084700; Glyma.11G163300; Glyma.09G280200; Glyma.09G005500; Glyma.05G119500; Glyma.19G233900; Glyma.03G0…	ko04016
ko04075	Plant hormone signal transduction	7.60E-09	2.51316	Glyma.12G035200; Glyma.17G065000; Glyma.12G035300; Glyma.11G155100; Glyma.13G095100; Glyma.09G204500; Glyma.11G038600; Glyma.16G010000; Glyma.02G125600; Glyma.13G112000; Glyma.09G221200; Glyma.06G134000; Glyma.13G095000; Glyma.12G035000; Glyma.12G126500; Glyma.12G033800; Glyma.17G065300; Glyma.15G179600; Glyma.03G029600; Glyma.09G071600; Glyma.12G124900; Glyma.13G094900; Glyma.17G065400; Glyma.08…	ko04075
ko04070	Phosphatidylinositol signaling system	0.000396494	3.09489	Glyma.09G236800; Glyma.07G266200; Glyma.18G260700; Glyma.20G034200; Glyma.06G089800; Glyma.06G254900; Glyma.12G146700; Glyma.04G088000; Glyma.07G229500; Glyma.17G034900	ko04070
ko04010	MAPK signaling pathway	0.000755622	2.86704	Glyma.02G205600; Glyma.18G289100; Glyma.06G124700; Glyma.17G072400; Glyma.06G153200; Glyma.18G025100; Glyma.11G140500; Glyma.15G088000; Glyma.12G064000; Glyma.18G289600	ko04010
ko04015	Rap1 signaling pathway	0.00108911	4.24844	Glyma.09G236800; Glyma.18G260700; Glyma.20G034200; Glyma.07G229500; Glyma.17G034900	ko04015
ko04020	Calcium signaling pathway	0.00162257	3.17602	Glyma.09G236800; Glyma.18G260700; Glyma.20G034200; Glyma.01G178500; Glyma.11G202000; Glyma.07G229500; Glyma.17G034900	ko04020
ko00906	Carotenoid biosynthesis	0.00531003	3.11552	Glyma.07G215500; Glyma.16G109300; Glyma.09G218600; Glyma.01G153300; Glyma.16G076600	ko00906
ko00053	Ascorbate and aldarate metabolism	0.00558687	2.80397	Glyma.18G265100; Glyma.07G266200; Glyma.06G114300; Glyma.20G051700; Glyma.08G243000; Glyma.02G292800	ko00053
ko04022	cGMP - PKG signaling pathway	0.00763988	2.64525	Glyma.09G236800; Glyma.18G260700; Glyma.20G034200; Glyma.20G203900; Glyma.07G229500; Glyma.17G034900	ko04022
ko00904	Diterpenoid biosynthesis	0.0117824	2.9208	Glyma.13G288000; Glyma.13G259400; Glyma.08G208300; Glyma.15G093900	ko00904
ko00270	Cysteine and methionine metabolism	0.0130865	1.97185	Glyma.05G211700; Glyma.08G018000; Glyma.05G222400; Glyma.13G001200; Glyma.19G220200; Glyma.17G020300; Glyma.07G129000; Glyma.05G108900; Glyma.11G045600; Glyma.17G158100	ko00270
ko04024	cAMP signaling pathway	0.0133443	2.37624	Glyma.09G236800; Glyma.18G260700; Glyma.20G034200; Glyma.20G203900; Glyma.07G229500; Glyma.17G034900	ko04024
ko04218	Cellular senescence	0.0169282	2.04296	Glyma.09G236800; Glyma.18G260700; Glyma.20G034200; Glyma.01G178500; Glyma.11G202000; Glyma.20G203900; Glyma.07G229500; Glyma.17G034900	ko04218
ko00982	Drug metabolism - cytochrome P450	0.0241288	2.10825	Glyma.07G139800; Glyma.15G251500; Glyma.07G140700; Glyma.13G113100; Glyma.04G107500; Glyma.04G097200	ko00982
ko04144	Endocytosis	0.0276888	1.61545	Glyma.02G205600; Glyma.18G015700; Glyma.11G106900; Glyma.18G289100; Glyma.17G072400; Glyma.13G147900; Glyma.11G140500; Glyma.01G004100; Glyma.01G083000; Glyma.15G088000; Glyma.12G064000; Glyma.15G173500; Glyma.18G289600; Glyma.07G127800	ko04144
ko04014	Ras signaling pathway	0.0294659	2.14371	Glyma.09G236800; Glyma.18G260700; Glyma.20G034200; Glyma.07G229500; Glyma.17G034900	ko04014
ko04371	Apelin signaling pathway	0.0369008	2.03186	Glyma.09G236800; Glyma.18G260700; Glyma.20G034200; Glyma.07G229500; Glyma.17G034900	ko04371
ko00510	N-Glycan biosynthesis	0.0402627	2.12422	Glyma.08G132300; Glyma.18G014100; Glyma.05G175000; Glyma.11G243000	ko00510
ko00980	Metabolism of xenobiotics by cytochrome P450	0.0718187	1.71812	Glyma.07G139800; Glyma.15G251500; Glyma.07G140700; Glyma.04G107500; Glyma.04G097200	ko00980

## Sheet: T0ZD_P VS T1ZD_P
KEGG.top.Total
id	Term	pValue	Enrichment_score	Gene	hyperlink_only_excel
ko04141	Protein processing in endoplasmic reticulum	0.000552978374441484	5.56423234514341	Glyma.14G099900; Glyma.07G200000; Glyma.13G176000; Glyma.14G100000	ko04141
ko00520	Amino sugar and nucleotide sugar metabolism	0.000963438653075605	6.52146892655367	Glyma.17G027300; Glyma.20G164900; Glyma.13G346700	ko00520

## Sheet: T0ZD_R_L VS T1ZD_R_L
KEGG.top.Total
id	Term	pValue	Enrichment_score	Gene	hyperlink_only_excel
ko04016	MAPK signaling pathway - plant	3.49715113636828e-08	3.52743675595238	Glyma.05G211700; Glyma.08G018000; Glyma.01G128100; Glyma.18G208800; Glyma.05G126400; Glyma.03G236300; Glyma.18G260700; Glyma.14G200200; Glyma.18G056600; Glyma.U021800; Glyma.03G088800; Glyma.13G039800; Glyma.16G084700; Glyma.09G280200; Glyma.07G155500; Glyma.06G124400; Glyma.19G233900; Glyma.04G239400; Glyma.16G020500; Glyma.03G042700; Glyma.05G132900; Glyma.08G083300; Glyma.10G152200	ko04016
ko00592	alpha-Linolenic acid metabolism	9.38087079924817e-07	5.34758254716981	Glyma.17G049900; Glyma.17G252700; Glyma.03G264300; Glyma.13G030300; Glyma.19G263300; Glyma.19G044900; Glyma.07G162900; Glyma.07G039900; Glyma.13G239000; Glyma.19G011700; Glyma.13G047300	ko00592
ko00906	Carotenoid biosynthesis	1.70557301483187e-06	6.18375	Glyma.07G215500; Glyma.08G096200; Glyma.16G109300; Glyma.17G242200; Glyma.09G218600; Glyma.15G250100; Glyma.08G176300; Glyma.01G153300; Glyma.16G076600	ko00906
ko00460	Cyanoamino acid metabolism	4.20961495768573e-05	4.33440420560748	Glyma.11G129600; Glyma.11G129800; Glyma.11G129500; Glyma.12G130200; Glyma.13G051600; Glyma.12G054200; Glyma.11G129900; Glyma.12G054100; Glyma.11G129700	ko00460
ko04075	Plant hormone signal transduction	0.000107557920805191	1.97943341869398	Glyma.12G035700; Glyma.13G095100; Glyma.11G038600; Glyma.16G010000; Glyma.02G125600; Glyma.13G112000; Glyma.17G243000; Glyma.06G278900; Glyma.13G095000; Glyma.12G033800; Glyma.17G065300; Glyma.15G179600; Glyma.09G071600; Glyma.04G006800; Glyma.13G094900; Glyma.18G110300; Glyma.10G056300; Glyma.06G187000; Glyma.17G065400; Glyma.04G231100; Glyma.13G095200; Glyma.04G006900; Glyma.17G065100; Glyma.01…	ko04075
ko00941	Flavonoid biosynthesis	0.000446910627765967	3.52350427350427	Glyma.08G110400; Glyma.08G109500; Glyma.06G118500; Glyma.08G109300; Glyma.08G110700; Glyma.18G103500; Glyma.02G130400; Glyma.13G072000	ko00941
ko04141	Protein processing in endoplasmic reticulum	0.000649966734613385	2.12384761388286	Glyma.02G205600; Glyma.08G068700; Glyma.19G011400; Glyma.08G068800; Glyma.07G200700; Glyma.08G069000; Glyma.06G054700; Glyma.17G072400; Glyma.07G200000; Glyma.07G200300; Glyma.13G176500; Glyma.07G200200; Glyma.13G176300; Glyma.20G015900; Glyma.07G043600; Glyma.06G317800; Glyma.06G157800; Glyma.08G212000; Glyma.14G100000	ko04141
ko00500	Starch and sucrose metabolism	0.00124064491466506	2.29027777777778	Glyma.01G203400; Glyma.11G129600; Glyma.06G310900; Glyma.13G088300; Glyma.11G129800; Glyma.11G129500; Glyma.12G130200; Glyma.11G095600; Glyma.11G116600; Glyma.09G168300; Glyma.12G054200; Glyma.11G129900; Glyma.12G054100; Glyma.11G129700	ko00500
ko00591	Linoleic acid metabolism	0.00171938462368267	3.90388257575758	Glyma.03G264300; Glyma.13G030300; Glyma.19G263300; Glyma.07G039900; Glyma.13G239000	ko00591
ko00520	Amino sugar and nucleotide sugar metabolism	0.00185105383354318	2.2708686440678	Glyma.18G265100; Glyma.11G190200; Glyma.18G272200; Glyma.09G017000; Glyma.11G095600; Glyma.10G227700; Glyma.11G116600; Glyma.08G023100; Glyma.13G264500; Glyma.12G049100; Glyma.13G057700; Glyma.08G249900; Glyma.13G045700	ko00520
ko00909	Sesquiterpenoid and triterpenoid biosynthesis	0.00363270144333354	4.68465909090909	Glyma.08G350800; Glyma.03G121600; Glyma.03G121500	ko00909
ko00908	Zeatin biosynthesis	0.0128294966837248	3.28922872340426	Glyma.12G011400; Glyma.17G054600; Glyma.09G225400	ko00908
ko00053	Ascorbate and aldarate metabolism	0.0131240092732525	2.57656	Glyma.18G265100; Glyma.20G051700; Glyma.13G076900; Glyma.01G005100; Glyma.13G057700	ko00053
ko00040	Pentose and glucuronate interconversions	0.0159776298312624	1.98197115384615	Glyma.06G314200; Glyma.18G265100; Glyma.03G215800; Glyma.10G009000; Glyma.20G112600; Glyma.01G006800; Glyma.19G225700; Glyma.13G057700; Glyma.05G236800	ko00040
ko00943	Isoflavonoid biosynthesis	0.0180717989816171	2.97295673076923	Glyma.07G202300; Glyma.20G213800; Glyma.18G267800	ko00943
ko00510	N-Glycan biosynthesis	0.028123285373286	2.34232954545455	Glyma.08G132300; Glyma.18G014100; Glyma.05G175000; Glyma.11G243000	ko00510
ko00940	Phenylpropanoid biosynthesis	0.0289734605440915	1.63391768292683	Glyma.13G069400; Glyma.11G129600; Glyma.11G129800; Glyma.03G181700; Glyma.11G129500; Glyma.12G130200; Glyma.03G181600; Glyma.18G103500; Glyma.12G054200; Glyma.11G129900; Glyma.12G054100; Glyma.11G129700; Glyma.13G072000	ko00940
ko04064	NF-kappa B signaling pathway	0.0577528337733279	2.06125	Glyma.03G096200; Glyma.19G033100; Glyma.15G064900	ko04064
ko00270	Cysteine and methionine metabolism	0.0907630660152068	1.52202004219409	Glyma.15G112700; Glyma.05G211700; Glyma.08G018000; Glyma.17G039000; Glyma.14G049000; Glyma.11G045600; Glyma.02G268200	ko00270
ko04130	SNARE interactions in vesicular transport	0.0975883235715293	1.71770833333333	Glyma.15G068000; Glyma.10G082500; Glyma.02G195300	ko04130

## Sheet: T0ZD_R_S VS T1ZD_R_S
KEGG.top.Total
id	Term	pValue	Enrichment_score	Gene	hyperlink_only_excel
ko04075	Plant hormone signal transduction	2.10E-09	2.41403	Glyma.17G065000; Glyma.13G095100; Glyma.10G263500; Glyma.10G036700; Glyma.11G038600; Glyma.12G034100; Glyma.16G010000; Glyma.02G125600; Glyma.13G112000; Glyma.06G281600; Glyma.U036200; Glyma.06G126100; Glyma.20G210500; Glyma.U036300; Glyma.13G095000; Glyma.13G116100; Glyma.12G033800; Glyma.17G065300; Glyma.15G179600; Glyma.09G071600; Glyma.17G093900; Glyma.04G198100; Glyma.06G278500; Glyma.13G094…	ko04075
ko04016	MAPK signaling pathway - plant	5.06E-08	3.09187	Glyma.10G036700; Glyma.08G018000; Glyma.12G097200; Glyma.01G128100; Glyma.06G126100; Glyma.18G208800; Glyma.12G073000; Glyma.05G126400; Glyma.09G236800; Glyma.03G236300; Glyma.14G200200; Glyma.U021800; Glyma.03G088800; Glyma.02G232600; Glyma.16G084700; Glyma.07G105700; Glyma.09G005500; Glyma.01G204200; Glyma.05G119500; Glyma.19G233900; Glyma.04G239400; Glyma.16G020500; Glyma.03G042700; Glyma.05G1…	ko04016
ko00520	Amino sugar and nucleotide sugar metabolism	8.89E-06	2.73902	Glyma.15G122600; Glyma.12G156600; Glyma.01G225800; Glyma.17G069600; Glyma.18G265100; Glyma.11G190200; Glyma.20G164600; Glyma.16G200600; Glyma.12G087900; Glyma.18G224200; Glyma.11G095600; Glyma.08G023100; Glyma.12G180300; Glyma.13G264500; Glyma.01G063000; Glyma.08G243000; Glyma.05G204700; Glyma.01G167500; Glyma.09G232900; Glyma.09G266300; Glyma.11G075700	ko00520
ko00500	Starch and sucrose metabolism	7.46E-05	2.44296	Glyma.01G203400; Glyma.11G129600; Glyma.08G137500; Glyma.13G088300; Glyma.11G129800; Glyma.16G200600; Glyma.04G074000; Glyma.11G129500; Glyma.14G214300; Glyma.05G156000; Glyma.12G130200; Glyma.11G095600; Glyma.13G278600; Glyma.05G056300; Glyma.12G054100; Glyma.11G129700; Glyma.09G266300; Glyma.05G179800; Glyma.06G184200; Glyma.06G318400	ko00500
ko00330	Arginine and proline metabolism	7.65E-05	3.27461	Glyma.06G007500; Glyma.19G043000; Glyma.13G049700; Glyma.10G090700; Glyma.07G254000; Glyma.18G116300; Glyma.01G071300; Glyma.17G020300; Glyma.01G131100; Glyma.04G007700; Glyma.06G114300; Glyma.13G153100	ko00330
ko00270	Cysteine and methionine metabolism	0.00134189	2.27288	Glyma.07G254000; Glyma.08G018000; Glyma.17G184900; Glyma.13G001200; Glyma.01G071300; Glyma.19G220200; Glyma.17G020300; Glyma.08G140200; Glyma.14G049200; Glyma.01G131100; Glyma.01G160300; Glyma.11G045600; Glyma.03G223000; Glyma.05G058100	ko00270
ko00591	Linoleic acid metabolism	0.0015655	3.49788	Glyma.13G347600; Glyma.03G264300; Glyma.13G030300; Glyma.15G026300; Glyma.13G239000; Glyma.20G054000	ko00591
ko00460	Cyanoamino acid metabolism	0.00185335	2.87676	Glyma.11G129600; Glyma.11G129800; Glyma.11G129500; Glyma.12G130200; Glyma.13G278600; Glyma.13G051600; Glyma.12G054100; Glyma.11G129700	ko00460
ko00053	Ascorbate and aldarate metabolism	0.00446057	2.69337	Glyma.18G265100; Glyma.20G051900; Glyma.07G266200; Glyma.06G114300; Glyma.20G051700; Glyma.08G243000; Glyma.13G076900	ko00053
ko04020	Calcium signaling pathway	0.00533235	2.61492	Glyma.14G207400; Glyma.09G236800; Glyma.02G238500; Glyma.14G077100; Glyma.11G202000; Glyma.07G238700; Glyma.17G034900	ko04020
ko04070	Phosphatidylinositol signaling system	0.00603959	2.29331	Glyma.19G158700; Glyma.09G236800; Glyma.07G266200; Glyma.06G089800; Glyma.06G254900; Glyma.12G146700; Glyma.07G238700; Glyma.05G196100; Glyma.17G034900	ko04070
ko00592	alpha-Linolenic acid metabolism	0.00632868	2.54091	Glyma.17G049900; Glyma.03G264300; Glyma.13G030300; Glyma.19G044900; Glyma.13G239000; Glyma.20G054000; Glyma.13G047300	ko00592
ko00510	N-Glycan biosynthesis	0.00787648	2.62341	Glyma.05G146400; Glyma.08G132300; Glyma.18G014100; Glyma.13G323400; Glyma.05G175000; Glyma.11G243000	ko00510
ko04010	MAPK signaling pathway	0.0101328	2.12448	Glyma.19G033100; Glyma.06G153200; Glyma.18G287700; Glyma.18G025100; Glyma.18G287800; Glyma.15G064900; Glyma.01G211900; Glyma.02G093200; Glyma.17G245300	ko04010
ko00940	Phenylpropanoid biosynthesis	0.0210627	1.59537	Glyma.08G179700; Glyma.13G069400; Glyma.11G129600; Glyma.11G049600; Glyma.10G050800; Glyma.11G129800; Glyma.02G233800; Glyma.09G277900; Glyma.11G129500; Glyma.10G177100; Glyma.12G130200; Glyma.13G278600; Glyma.09G156700; Glyma.17G177800; Glyma.12G054100; Glyma.11G129700; Glyma.15G052700	ko00940
ko04218	Cellular senescence	0.0212475	1.8923	Glyma.14G207400; Glyma.09G236800; Glyma.02G238500; Glyma.14G077100; Glyma.10G186600; Glyma.11G202000; Glyma.07G238700; Glyma.17G034900; Glyma.19G233800	ko04218
ko00511	Other glycan degradation	0.0212894	2.81537	Glyma.06G164500; Glyma.10G260900; Glyma.07G273300	ko00511
ko04014	Ras signaling pathway	0.0234272	2.11798	Glyma.09G236800; Glyma.03G018900; Glyma.01G012000; Glyma.07G080400; Glyma.07G238700; Glyma.17G034900	ko04014
ko04130	SNARE interactions in vesicular transport	0.0296043	2.13759	Glyma.10G082400; Glyma.10G082500; Glyma.03G179500; Glyma.02G195300; Glyma.19G180200	ko04130
ko04024	cAMP signaling pathway	0.0341398	1.95644	Glyma.09G236800; Glyma.03G018900; Glyma.10G186600; Glyma.07G080400; Glyma.07G238700; Glyma.17G034900	ko04024

## Sheet: T0ZD_R_P VS T1ZD_R_P
KEGG.top.Total
id	Term	pValue	Enrichment_score	Gene	hyperlink_only_excel
ko04075	Plant hormone signal transduction	0.000352950136085285	2.85223622436373	Glyma.13G095100; Glyma.11G038600; Glyma.02G125600; Glyma.12G035100; Glyma.17G065300; Glyma.09G071600; Glyma.10G031900; Glyma.09G221800; Glyma.13G095200; Glyma.17G065100; Glyma.01G204400	ko04075
ko00592	alpha-Linolenic acid metabolism	0.00182629843773049	5.73138033763654	Glyma.19G044900; Glyma.14G121200; Glyma.13G047300	ko00592
ko00030	Pentose phosphate pathway	0.00426301208923645	4.53377847604085	Glyma.14G010900; Glyma.14G161800; Glyma.11G111100	ko00030
ko04016	MAPK signaling pathway - plant	0.00605371546202871	3.01352339181287	Glyma.01G128100; Glyma.05G126400; Glyma.03G236300; Glyma.18G260700; Glyma.18G056600	ko04016
ko00270	Cysteine and methionine metabolism	0.00614811610464941	3.41786956843586	Glyma.08G029200; Glyma.13G001200; Glyma.06G049900; Glyma.11G045600	ko00270
ko00010	Glycolysis / Gluconeogenesis	0.0176827986294666	2.62998405103668	Glyma.14G010900; Glyma.01G118000; Glyma.11G111100; Glyma.14G121200	ko00010
ko03420	Nucleotide excision repair	0.0220894604286531	2.79966044142615	Glyma.12G217500; Glyma.09G253000; Glyma.12G142900	ko03420
ko00500	Starch and sucrose metabolism	0.0696634628634939	1.92865497076023	Glyma.11G129500; Glyma.05G036100; Glyma.11G039400	ko00500
