# Supplementary material for: Synergistic enhancement of soybean yield and quality by diethyl aminoethyl hexanoate: unraveling the molecular mechanisms through integrated transcriptomics
Source: Front Plant Sci. 2026 Apr 10;17:1784831. doi: 10.3389/fpls.2026.1784831 (PMC13106087; doi:10.3389/fpls.2026.1784831)
Supplement: Supplementary file 6 [file Table6.xlsx]

## Sheet: T0ZD_L vs T1ZD_L
gene_id	BaseMean	BaseMean_control_ T1ZD_L	BaseMean_case_T0ZD_L	FoldChange	log2FoldChange	pValue	qValue	Regulation	Description	gene_symbol	Family	GO_id	GO_term	pathway	pathway_description
Glyma.01G019700	21.9163839975879	30.671820490813	13.1609475043628	0.429089219151658	-1.22065	0.00674594231222101	0.314014784866464	Down	Transcription factor bHLH93	BHLH93,Synonyms=EN47,At5g65640,K21L13.16	bHLH	GO:0005634,GO:0003677,GO:0003700,GO:0007275,GO:0006351	nucleus|DNA binding|transcription factor activity, sequence-specific DNA binding|multicellular organism development|transcription, DNA-templated
Glyma.01G043400	14.0667557136157	20.1830501962212	7.95046123101009	0.393917725701273	-1.34403	0.0451004552470523	0.905962782445757	Down	SNF1-related protein kinase regulatory subunit gamma-1-like	CBSCBS2,At1g69800,T17F3.17		GO:0005975	carbohydrate metabolic process
Glyma.01G048700	63.2726448200475	21.2268698020275	105.318419838068	4.96156149353722	2.31079423441321	1.09150432787664e-05	0.00227801565217973	Up	E3 ubiquitin-protein ligase RING1-like	At3g19950,MPN9.19
Glyma.01G050100	128.87902631013	179.396305406265	78.361747213995	0.436808032565304	-1.19493	3.87799656998893e-08	2.02814658261515e-05	Down	Expansin-A1	EXPA1,Synonyms=EXP1,At1g69530,F10D13_18
Glyma.01G076900	384.083342217991	240.931599893814	527.235084542167	2.18831853013276	1.12982275110853	3.34847438644549e-08	1.81528146798839e-05	Up	Transcription factor UNE10	UNE10,Synonyms=BHLH16, EN108,At4g00050,F6N15.11	bHLH	GO:0005634,GO:0009506,GO:0003677,GO:0003700,GO:0009567,GO:0006355,GO:0006351	nucleus|plasmodesma|DNA binding|transcription factor activity, sequence-specific DNA binding|double fertilization forming a zygote and endosperm|regulation of transcription, DNA-templated|transcription, DNA-templated
Glyma.01G095000	105.210703822395	207.203566830861	3.21784081392835	0.0155298524207117	-6.00881	3.79847565615603e-14	1.53506760744327e-10	Down	Kunitz-type trypsin inhibitor KTI1	KTI1		GO:0004867	serine-type endopeptidase inhibitor activity
Glyma.01G119000	8.54749889936412	14.9004195218688	2.19457827685942	0.147282985800401	-2.76334	0.00053422264757126	0.0516268121198539	Down	Synaptonemal complex protein 2	ZYP1B,At1g22275,T16E15.14		GO:0000795,GO:0051301,GO:0007131,GO:0007129	synaptonemal complex|cell division|reciprocal meiotic recombination|synapsis
Glyma.01G120100	18.8597500637714	27.6597228914067	10.0597772361362	0.363697686908555	-1.45919	0.00327567436717079	0.191601089892382	Down	Receptor-like protein 12	RLP12,At1g71400,F26A9.22, F3I17.30		GO:0016021,GO:0005886	integral component of membrane|plasma membrane
Glyma.01G133300	10.4166566051004	16.4417803054754	4.39153290472543	0.267095948439535	-1.90457	0.00549145940338436	0.273525373215168	Down	Probable LRR receptor-like serine/threonine-protein kinase IRK {ECO:0000305}	IRK {ECO:0000303|Ref.1},At3g56370 {ECO:0000312|Araport:AT3G56370},T5P19.20 {ECO:0000312|EMBL:CAB88040.1}
Glyma.01G134300	14.6419408837459	19.9086559070748	9.37522586041699	0.47091204469938	-1.08647	0.0481770193314059	0.931157051025355	Down
Glyma.01G144500	16.5677295480231	23.110641851914	10.0248172441322	0.433774938332227	-1.20498	0.0237959008712262	0.665062102674772	Down	Kinesin-like protein KIN-UB {ECO:0000305}	KINUB {ECO:0000303|PubMed:21387573},Synonyms=ARK2 {ECO:0000312|EMBL:BAF95586.1},At1g01950 {ECO:0000312|Araport:AT1G01950},F22M8.8 {ECO:0000312|EMBL:AAF76473.1}		GO:0005737,GO:0005871,GO:0005874,GO:0005524,GO:0008574,GO:0030705,GO:0007018,GO:0008104,GO:0032886,GO:0048364	cytoplasm|kinesin complex|microtubule|ATP binding|ATP-dependent microtubule motor activity, plus-end-directed|cytoskeleton-dependent intracellular transport|microtubule-based movement|protein localization|regulation of microtubule-based process|root development
Glyma.01G168500	141.772095810556	84.2383498727693	199.305841748342	2.36597514136218	1.2424349157648	2.19460929182712e-09	1.83973498672895e-06	Up	B-box zinc finger protein 19 {ECO:0000303|PubMed:19920209}	BBX19 {ECO:0000303|PubMed:19920209},Synonyms=DBB1B {ECO:0000303|PubMed:18540109}, STH5,At4g38960 {ECO:0000312|Araport:AT4G38960},F19H22.60 {ECO:0000312|EMBL:CAB38816.1}	DBB	GO:0005634,GO:0008270,GO:0010100,GO:0006355,GO:0006351	nucleus|zinc ion binding|negative regulation of photomorphogenesis|regulation of transcription, DNA-templated|transcription, DNA-templated
Glyma.01G177000	11.3328397513051	21.9823163023942	0.683363200215914	0.0310869514756952	-5.00755	4.37898043554761e-05	0.00693194535130334	Down	Vicilin-like seed storage protein At2g18540	At2g18540 {ECO:0000312|Araport:AT2G18540},F24H14.11 {ECO:0000312|EMBL:AAD12213.1}		GO:0045735	nutrient reservoir activity
Glyma.01G186200	34.2553407646262	52.6156999447488	15.8949815845037	0.302095792723367	-1.72692	0.00062048018455734	0.0581916162960168	Down	Zeaxanthin epoxidase, chloroplastic			GO:0009507,GO:0016020,GO:0052663,GO:0071949,GO:0009540,GO:0052662,GO:0009688	chloroplast|membrane|antheraxanthin epoxidase activity|FAD binding|zeaxanthin epoxidase [overall] activity|zeaxanthin epoxidase activity|abscisic acid biosynthetic process	ko00906	Carotenoid biosynthesis
Glyma.01G226100	15.7114	21.1635107784753	10.2593337025647	0.484765207906769	-1.04464	0.0493451621102478	0.938634932156165	Down
Glyma.01G227900	7.92372353469293	15.2209339226417	0.626513146744136	0.0411612815565919	-4.60257	5.69904755357263e-06	0.00130590443271401	Down	11-beta-hydroxysteroid dehydrogenase-like 5	HSD5,At4g10020,T5L19.150		GO:0016021,GO:0016491,GO:0006694	integral component of membrane|oxidoreductase activity|steroid biosynthetic process
Glyma.02G006100	8.80646002348697	17.6129200469739	0	0	#NAME?	0.00196082614907258	0.132471984241447	Down
Glyma.02G012600	173.843071614064	344.809389926556	2.87675330157204	0.00834302482941308	-6.90521	1.30039212048411e-12	3.4004489014118e-09	Down	Lectin	LE1		GO:0030246	carbohydrate binding
Glyma.02G018100	5.03353988424778	8.81286529950399	1.25421446899157	0.142316309890968	-2.81283	0.0084980565669438	0.367483080376381	Down
Glyma.02G021500	7.95341705597285	15.2797268774499	0.627107234495784	0.0410417829798568	-4.60676	0.00668591226094969	0.312406292118089	Down	Hypersensitive-induced response protein 1	HIR1,Synonyms=P31,At5g62740,MQB2.6		GO:0005794,GO:0016020,GO:0005886,GO:0009506,GO:0005774,GO:0005773,GO:0043424	Golgi apparatus|membrane|plasma membrane|plasmodesma|vacuolar membrane|vacuole|protein histidine kinase binding
Glyma.02G023800	495.429069787363	315.880470763657	674.97766881107	2.13681354589373	1.09546102678566	0.00835177621599923	0.364347261929372	Up	TMV resistance protein N	N		GO:0005737,GO:0043531,GO:0005524,GO:0009626,GO:0007165	cytoplasm|ADP binding|ATP binding|plant-type hypersensitive response|signal transduction
Glyma.02G042800	13.7687269612736	6.96845862073976	20.5689953018074	2.95172812544072	1.56155984533412	0.0132360009419396	0.476700272501108	Up
Glyma.02G046500	23.9702075994718	39.5079294974012	8.43248570154255	0.213437803722345	-2.22811	0.00426659364608623	0.228790294261902	Down	GDSL esterase/lipase EXL3	EXL3,At1g75900,T4O12.13		GO:0005576,GO:0016298,GO:0016042	extracellular region|lipase activity|lipid catabolic process
Glyma.02G109100	166.928681740367	256.161854915975	77.6955085647593	0.303306316197018	-1.72115	0.000643277533863318	0.0594516829321412	Down	Expansin-A1	EXPA1,Synonyms=EXP1,At1g69530,F10D13_18
Glyma.02G121400	69.9905996933467	44.2025491235471	95.7786502631463	2.16681282329313	1.11557453387927	2.78867662010133e-05	0.00478640272084882	Up	Protein BIG GRAIN 1-like E {ECO:0000305}	At1g69160 {ECO:0000312|EMBL:AEE34889.1},F4N2.12 {ECO:0000312|EMBL:AAF27057.1}		GO:0005886,GO:0060918,GO:0009734,GO:0010929	plasma membrane|auxin transport|auxin-activated signaling pathway|positive regulation of auxin mediated signaling pathway
Glyma.02G130500	384.645892909606	248.467070736164	520.824715083047	2.09615187050717	1.0677432468802	4.40919714596722e-08	2.20231966209918e-05	Up
Glyma.02G145700	65.4265122456411	122.505219782196	8.34780470908653	0.0681424409827455	-3.8753	6.90634866352944e-10	6.67423529322908e-07	Down	Sucrose-binding protein	SBP		GO:0016020,GO:0045735,GO:0008643	membrane|nutrient reservoir activity|carbohydrate transport
Glyma.02G149300	48.2798209323421	28.4512746672631	68.1083671974211	2.39385995861158	1.25933875674003	0.000192493496672897	0.0233163648531252	Up	Organic cation/carnitine transporter 3	OCT3,Synonyms=3-Oct,At1g16390,F3O9.19		GO:0016021,GO:0009705,GO:0005524,GO:0022891,GO:0070417,GO:0006811	integral component of membrane|plant-type vacuole membrane|ATP binding|substrate-specific transmembrane transporter activity|cellular response to cold|ion transport
Glyma.02G167700	5.87100953245785	10.8022493447995	0.939769720116204	0.0869975956043484	-3.52288	0.00502871693357402	0.257245779706674	Down	Universal stress protein A-like protein	At3g01520,F4P13.7		GO:0005886,GO:0016208,GO:0006950	plasma membrane|AMP binding|response to stress
Glyma.02G180200	36.4447369693165	24.2474924947848	48.6419814438482	2.00606233631417	1.00436643690424	0.00473606941703388	0.246927629346226	Up
Glyma.02G180500	2.43256018618825	4.55126971125279	0.313850661123716	0.0689589237807059	-3.85812	0.0389291434429626	0.847896199222665	Down
Glyma.02G208200	28.8763268718608	12.3083925071145	45.444261236607	3.69213617540546	1.88445576424022	0.00631662054158408	0.299678814893894	Up	Protein EXORDIUM	EXO,At4g08950,T3H13.3		GO:0048046,GO:0005618,GO:0005615,GO:0005794,GO:0009505,GO:0009741	apoplast|cell wall|extracellular space|Golgi apparatus|plant-type cell wall|response to brassinosteroid
Glyma.02G213000	3.28306857588202	6.56613715176405	0	0	#NAME?	0.00133486106723493	0.10178372878707	Down	Aspartyl protease AED3 {ECO:0000303|PubMed:24755512}	AED3 {ECO:0000303|PubMed:24755512},At1g09750 {ECO:0000312|Araport:AT1G09750},F21M12.13 {ECO:0000312|EMBL:AAB60729.1}		GO:0048046,GO:0005618,GO:0009505,GO:0004190,GO:0000166,GO:0030163,GO:0006508,GO:0043067,GO:0009627	apoplast|cell wall|plant-type cell wall|aspartic-type endopeptidase activity|nucleotide binding|protein catabolic process|proteolysis|regulation of programmed cell death|systemic acquired resistance
Glyma.02G235100	859.275780971456	543.782546276821	1174.76901566609	2.16036543230289	1.11127536923101	2.4600283325244e-05	0.00437432397976159	Up	CBL-interacting serine/threonine-protein kinase 11	CIPK11,Synonyms=PKS5, SIP4, SnRK3.22,At2g30360,T9D9.17		GO:0005622,GO:0005524,GO:0004672,GO:0004674,GO:0035556,GO:0018105,GO:0018107,GO:0006468,GO:0009268	intracellular|ATP binding|protein kinase activity|protein serine/threonine kinase activity|intracellular signal transduction|peptidyl-serine phosphorylation|peptidyl-threonine phosphorylation|protein phosphorylation|response to pH	ko04113,ko04138	Meiosis - yeast|Autophagy - yeast
Glyma.02G261600	4.68540255729664	7.71924716752526	1.65155794706801	0.213953240675604	-2.22463	0.0310995698599378	0.751936304103518	Down	Laccase-5	LAC5,Synonyms=LAC1,At2g40370,T3G21.14		GO:0048046,GO:0005507,GO:0052716,GO:0016722,GO:0046274,GO:0046688	apoplast|copper ion binding|hydroquinone:oxygen oxidoreductase activity|oxidoreductase activity, oxidizing metal ions|lignin catabolic process|response to copper ion
Glyma.02G261900	4.8910394426276	1.3750477716903	8.4070311135649	6.11399202751364	2.61211467098935	0.0146274861470691	0.506425443288013	Up	Abscisic acid receptor PYL5	PYL5,Synonyms=ABIP3, RCAR8,At5g05440,K18I23.25		GO:0005737,GO:0005634,GO:0005886,GO:0010427,GO:0004864,GO:0004872,GO:0009738,GO:0080163	cytoplasm|nucleus|plasma membrane|abscisic acid binding|protein phosphatase inhibitor activity|receptor activity|abscisic acid-activated signaling pathway|regulation of protein serine/threonine phosphatase activity	ko04016,ko04075	MAPK signaling pathway - plant|Plant hormone signal transduction
Glyma.02G266700	10.3289637478628	17.7515609919144	2.90636650381122	0.16372455949846	-2.61066	0.0411525689362307	0.869898383020066	Down	GDSL esterase/lipase At2g04570	At2g04570,T1O3.2		GO:0005576,GO:0016788,GO:0016042	extracellular region|hydrolase activity, acting on ester bonds|lipid catabolic process
Glyma.02G281400	11.2951580772043	22.5903161544086	0	0	#NAME?	4.92396123393221e-06	0.0011768267349098	Down	Non-specific lipid-transfer protein A			GO:0008289,GO:0006869	lipid binding|lipid transport
Glyma.02G281500	3.46845970699707	6.93691941399415	0	0	#NAME?	0.00365437909026131	0.206681638776687	Down	Non-specific lipid-transfer protein A			GO:0008289,GO:0006869	lipid binding|lipid transport
Glyma.02G283500	599.732342138677	906.918804402913	292.54587987444	0.322571192100315	-1.63231	0.00710123343180388	0.327467044582375	Down	Shikimate O-hydroxycinnamoyltransferase	HST,Synonyms=HCT,At5g48930,K19E20.4		GO:0005737,GO:0005829,GO:0016020,GO:0047205,GO:0047172,GO:0010252,GO:0009809,GO:0009963	cytoplasm|cytosol|membrane|quinate O-hydroxycinnamoyltransferase activity|shikimate O-hydroxycinnamoyltransferase activity|auxin homeostasis|lignin biosynthetic process|positive regulation of flavonoid biosynthetic process
Glyma.02G287400	1.72421377847438	3.44842755694877	0	0	#NAME?	0.0372374566391815	0.826850098620466	Down	Protodermal factor 1	PDF1,At2g42840,F7D19.16		GO:0005576	extracellular region
Glyma.03G017500	40.7699327260403	21.5063403636685	60.0335250884122	2.79143378525847	1.48100633479914	1.68648981265639e-05	0.00328821132157137	Up	E3 ubiquitin-protein ligase ATL59	ATL59,At4g10160,F28M11.80, T9A4.20
Glyma.03G028700	15.4884505139122	8.55086324347829	22.4260377843461	2.62266360083005	1.3910327704172	0.0118582944112645	0.447494583835614	Up	Vinorine synthase	ACT		GO:0050636,GO:0009820	vinorine synthase activity|alkaloid metabolic process
Glyma.03G031600	6.19137651134638	12.0694964493207	0.313256573372068	0.0259544028773213	-5.26788	0.00299732678564051	0.178849885810554	Down
Glyma.03G034200	7.65896164050486	11.4427679425948	3.87515533841497	0.338655416054539	-1.56211	0.0413433685545479	0.872272475426613	Down	Probable LRR receptor-like serine/threonine-protein kinase IRK {ECO:0000305}	IRK {ECO:0000303|Ref.1},At3g56370 {ECO:0000312|Araport:AT3G56370},T5P19.20 {ECO:0000312|EMBL:CAB88040.1}
Glyma.03G053100	7.5835688197227	11.3215955032696	3.84554213617578	0.339664328677456	-1.55782	0.0488222864512496	0.934410345159323	Down	TMV resistance protein N	N		GO:0005737,GO:0043531,GO:0005524,GO:0009626,GO:0007165	cytoplasm|ADP binding|ATP binding|plant-type hypersensitive response|signal transduction
Glyma.03G060900	7.52876605327396	12.1801847172242	2.87734738932369	0.236231835240953	-2.08172	0.0294024676940499	0.731470933996532	Down	Protein PHYTOCHROME KINASE SUBSTRATE 1	PKS1,At2g02950,T17M13.12		GO:0005737,GO:0005886,GO:0009638,GO:0009958,GO:0010017,GO:0009585,GO:0010218,GO:0010114	cytoplasm|plasma membrane|phototropism|positive gravitropism|red or far-red light signaling pathway|red, far-red light phototransduction|response to far red light|response to red light
Glyma.03G073400	17.645463516717	23.7193406329027	11.5715864005314	0.487854471994877	-1.03548	0.0360747822499711	0.816531756690538	Down
Glyma.03G073500	7.43646496099468	11.9677515936814	2.90517832830793	0.242750553900347	-2.04245	0.0277857232205874	0.715103023647522	Down
Glyma.03G101700	37.2010439578136	59.0495325731632	15.3525553424639	0.259994527872712	-1.94345	5.03233202352415e-07	0.000173416502150188	Down	Protein ECERIFERUM 1	CER1,At1g02205,T7I23.10		GO:0005789,GO:0016021,GO:0005506,GO:0016491,GO:0006633,GO:0006629	endoplasmic reticulum membrane|integral component of membrane|iron ion binding|oxidoreductase activity|fatty acid biosynthetic process|lipid metabolic process	ko00073	Cutin, suberine and wax biosynthesis
Glyma.03G104700	20.0377627052543	12.7469111364171	27.3286142740915	2.14394012648408	1.10026461641573	0.021065889914965	0.615689066587676	Up	Hydroquinone glucosyltransferase	AS		GO:0050505,GO:0008152	hydroquinone glucosyltransferase activity|metabolic process
Glyma.03G153400	36.6048935386047	23.1383139188899	50.0714731583195	2.16400699436624	1.11370516215973	0.00157961903387201	0.116066751292143	Up	Protein FANTASTIC FOUR 1	FAF1,At4g02810,T5J8.13
Glyma.03G156700	185.150422409595	91.3069258975102	278.993918921679	3.05556140653386	1.61143747464685	0.000411033637290406	0.0422411184200621	Up	Sulfate transporter 3.1	SULTR3;1,Synonyms=ST1,At3g51895,ATEM1.15, F4F15.10		GO:0009507,GO:0005887,GO:0008271,GO:0015116,GO:0015293,GO:0008272	chloroplast|integral component of plasma membrane|secondary active sulfate transmembrane transporter activity|sulfate transmembrane transporter activity|symporter activity|sulfate transport
Glyma.03G163500	1642.67549809317	3245.50101748516	39.8499787011739	0.0122785291042837	-6.34772	7.30737914064702e-12	1.29936892927329e-08	Down	Glycinin Bx subunit	GY1		GO:0045735	nutrient reservoir activity
Glyma.03G183500	4.45203963786216	8.5902286146006	0.313850661123716	0.0365357751469236	-4.77455	0.0017352419224478	0.122247930935807	Down	Mannan synthase 1	ManS		GO:0000139,GO:0016021,GO:0016757,GO:0071555	Golgi membrane|integral component of membrane|transferase activity, transferring glycosyl groups|cell wall organization
Glyma.03G189900	2.92762578793953	5.20031340239904	0.654938173480025	0.125942058257082	-2.98917	0.0454653273153902	0.907720438319419	Down	Cytochrome P450 76A2	CYP76A2,Synonyms=CYPEG7		GO:0020037,GO:0005506,GO:0004497,GO:0016705	heme binding|iron ion binding|monooxygenase activity|oxidoreductase activity, acting on paired donors, with incorporation or reduction of molecular oxygen
Glyma.03G191700	12.2486528794001	17.8022471722849	6.69505858651523	0.376079408499524	-1.41089	0.0185027119219487	0.575188500544272	Down	Trihelix transcription factor PTL	PTL,At5g03680,F17C15.100	Trihelix	GO:0005634,GO:0003677,GO:0042803,GO:0003700,GO:0048498,GO:0046621,GO:0090428,GO:0048441,GO:0009909,GO:0006355,GO:0010200,GO:0048442,GO:0006351	nucleus|DNA binding|protein homodimerization activity|transcription factor activity, sequence-specific DNA binding|establishment of petal orientation|negative regulation of organ growth|perianth development|petal development|regulation of flower development|regulation of transcription, DNA-templated|response to chitin|sepal development|transcription, DNA-templated
Glyma.03G216900	9.70022923639066	3.21409756789896	16.1863609048824	5.03605150837513	2.33229303891422	0.00175522803486392	0.123250665632638	Up	DnaJ homolog subfamily B member 6	DNAJB6 {ECO:0000250|UniProtKB:O75190},QtsA-14076		GO:0005634,GO:0048471,GO:0030018	nucleus|perinuclear region of cytoplasm|Z disc
Glyma.03G218900	7.65746659847706	2.66679873239195	12.6481344645622	4.7428155379456	2.24574375885257	0.00655417251174736	0.308316597711341	Up
Glyma.03G225500	22.0841438269495	13.1421972548277	31.0260903990714	2.36079932430433	1.23927541296196	0.0344813501515378	0.793803179511372	Up	Uncharacterized protein C24B11.05	SPAC24B11.05		GO:0005737,GO:0005829,GO:0005634,GO:0008252,GO:0047405,GO:0006206	cytoplasm|cytosol|nucleus|nucleotidase activity|pyrimidine-5'-nucleotide nucleosidase activity|pyrimidine nucleobase metabolic process	ko00760	Nicotinate and nicotinamide metabolism
Glyma.03G227500	15.5860640151332	21.2846832178004	9.88744481246593	0.46453333184668	-1.10615	0.0365680855761692	0.821839067847839	Down	Protein NRT1/ PTR FAMILY 4.6	NPF4.6,Synonyms=AIT1, NRT1.2, NTL1, NTR1:2,At1g69850,T17F3.12		GO:0016021,GO:0005886,GO:0090440,GO:0015293,GO:0080168,GO:0042128,GO:0010119,GO:0009624	integral component of membrane|plasma membrane|abscisic acid transporter activity|symporter activity|abscisic acid transport|nitrate assimilation|regulation of stomatal movement|response to nematode
Glyma.03G229700	3.41758727917745	6.8351745583549	0	0	#NAME?	0.000953397089461393	0.0791411811070911	Down	WAT1-related protein At1g09380	At1g09380,F14J9.4		GO:0016021,GO:0005886,GO:0022857,GO:0006810	integral component of membrane|plasma membrane|transmembrane transporter activity|transport
Glyma.03G229800	7.1207380096725	3.06842127239337	11.1730547469516	3.64130403066742	1.86445520362896	0.0227188910619316	0.648232081686205	Up	Galactinol synthase 2	GOLS2,At1g56600,F25P12.95		GO:0005737,GO:0047216,GO:0046872,GO:0006012,GO:0009737,GO:0009409,GO:0006979,GO:0009651,GO:0009414	cytoplasm|inositol 3-alpha-galactosyltransferase activity|metal ion binding|galactose metabolic process|response to abscisic acid|response to cold|response to oxidative stress|response to salt stress|response to water deprivation	ko00052	Galactose metabolism
Glyma.03G238700	2.68625688989762	5.03083217968729	0.341681600107957	0.0679175110407272	-3.88007	0.0214694162719813	0.624220736773415	Down	Uncharacterized GPI-anchored protein At5g19250	At5g19250,T24G5.150		GO:0031225,GO:0046658	anchored component of membrane|anchored component of plasma membrane
Glyma.03G261800	35.1154824856084	22.100039920863	48.1309250503538	2.17786597774048	1.12291517572682	0.00178351758373982	0.124270361547916	Up	Protein CCA1 {ECO:0000303|PubMed:9144958}	CCA1 {ECO:0000303|PubMed:9144958},At2g46830 {ECO:0000312|Araport:AT2G46830},F19D11 {ECO:0000312|EMBL:AAC33507.1}	MYB_related	GO:0005634,GO:0003677,GO:0043565,GO:0003700,GO:0007623,GO:0048574,GO:0042754,GO:0045892,GO:0045893,GO:0010468,GO:0043496,GO:0009737,GO:0009733,GO:0046686,GO:0009409,GO:0009723,GO:0009739,GO:0009753,GO:0010243,GO:0009751,GO:0009651,GO:0006351	nucleus|DNA binding|sequence-specific DNA binding|transcription factor activity, sequence-specific DNA binding|circadian rhythm|long-day photoperiodism, flowering|negative regulation of circadian rhythm|negative regulation of transcription, DNA-templated|positive regulation of transcription, DNA-templated|regulation of gene expression|regulation of protein homodimerization activity|response to ab…
Glyma.04G003200	6.46365820297994	11.9585275713561	0.968788834603741	0.081012384578537	-3.62571	0.00669030436173169	0.312406292118089	Down	Aquaporin PIP2-7, N-terminally processed	PIP2-7,Synonyms=PIP3, SIMIP,At4g35100,M4E13.150		GO:0046658,GO:0005887,GO:0016020,GO:0005634,GO:0005886,GO:0009506,GO:0005773,GO:0015254,GO:0003729,GO:0015250,GO:0009992,GO:0034220,GO:0009737	anchored component of plasma membrane|integral component of plasma membrane|membrane|nucleus|plasma membrane|plasmodesma|vacuole|glycerol channel activity|mRNA binding|water channel activity|cellular water homeostasis|ion transmembrane transport|response to abscisic acid
Glyma.04G019500	7.5626929942061	11.5066371698975	3.61874881851468	0.314492302580086	-1.6689	0.0381099313054329	0.837097126028843	Down	L-ascorbate oxidase homolog	Bp10		GO:0005576,GO:0005507,GO:0016491	extracellular region|copper ion binding|oxidoreductase activity
Glyma.04G022500	8.98826198279508	16.4102410987298	1.56628286686034	0.0954454512543129	-3.38918	0.00255661123538222	0.159335629085564	Down	CO(2)-response secreted protease {ECO:0000303|PubMed:25043023}	CRSP {ECO:0000303|PubMed:25043023},Synonyms=SBT5.2 {ECO:0000303|PubMed:25043023},At1g20160 {ECO:0000312|Araport:AT1G20160},T20H2.6 {ECO:0000312|EMBL:AAF79897.1}		GO:0048046,GO:0005618,GO:0004252,GO:0008236,GO:1900425,GO:2000122,GO:0006508,GO:2000038,GO:0010037	apoplast|cell wall|serine-type endopeptidase activity|serine-type peptidase activity|negative regulation of defense response to bacterium|negative regulation of stomatal complex development|proteolysis|regulation of stomatal complex development|response to carbon dioxide
Glyma.04G024400	6.22281758775529	9.85430750832636	2.59132766718421	0.262963954087558	-1.92706	0.0403513014127419	0.860408388077929	Down	Snakin-2	SN2		GO:0005576,GO:0009505,GO:0006952,GO:0009737,GO:0009741,GO:0009739	extracellular region|plant-type cell wall|defense response|response to abscisic acid|response to brassinosteroid|response to gibberellin
Glyma.04G029600	6.57065575920017	10.178689048869	2.96262246953135	0.291061300262488	-1.78061	0.0334697640006457	0.783258508157859	Down	bZIP transcription factor 44 {ECO:0000305}	BZIP44 {ECO:0000303|PubMed:11906833},At1g75390 {ECO:0000312|Araport:AT1G75390},F1B16.8 {ECO:0000312|EMBL:AAG13064.1}	bZIP	GO:0005634,GO:0046982,GO:0043565,GO:0003700,GO:0044212,GO:0009845,GO:0006351	nucleus|protein heterodimerization activity|sequence-specific DNA binding|transcription factor activity, sequence-specific DNA binding|transcription regulatory region DNA binding|seed germination|transcription, DNA-templated
Glyma.04G033500	410.639414118316	271.410634290554	549.868193946078	2.02596407242255	1.01860859023115	8.82037001244393e-06	0.0018942064180347	Up	J domain-containing protein required for chloroplast accumulation response 1	JAC1,At1g75100,F9E10.5		GO:0005737,GO:0031982,GO:0007015,GO:0071483,GO:0009904,GO:0009903,GO:0006898	cytoplasm|vesicle|actin filament organization|cellular response to blue light|chloroplast accumulation movement|chloroplast avoidance movement|receptor-mediated endocytosis
Glyma.04G040000	26.8384600606034	36.8948474473228	16.782072673884	0.454862232398301	-1.1365	0.00524655358578327	0.264733590354608	Down	Uncharacterized acetyltransferase At3g50280	At3g50280,F11C1.120		GO:0016747	transferase activity, transferring acyl groups other than amino-acyl groups
Glyma.04G056500	50.0351659069839	76.3095571824357	23.7607746315321	0.31137350954254	-1.68328	1.50027950013954e-06	0.000453696768021791	Down
Glyma.04G066900	1549.76405707608	2069.83421729832	1029.69389685384	0.497476507175468	-1.0073	0.00107836218500195	0.0873178735374802	Down	EIN3-binding F-box protein 1	EBF1,Synonyms=FBL6,At2g25490,F13B15.15				ko04016,ko04075	MAPK signaling pathway - plant|Plant hormone signal transduction
Glyma.04G077600	80.2569845045369	159.88745586233	0.626513146744136	0.00391846341769046	-7.9955	1.4932203266571e-13	5.10612433855497e-10	Down	Oleosin 1	OLE1		GO:0016021,GO:0012511	integral component of membrane|monolayer-surrounded lipid storage body
Glyma.04G091800	16.3580474879091	24.9693488254981	7.74674615032004	0.310250227367133	-1.6885	0.0176678648065019	0.563419843693139	Down	Aspartyl protease AED3 {ECO:0000303|PubMed:24755512}	AED3 {ECO:0000303|PubMed:24755512},At1g09750 {ECO:0000312|Araport:AT1G09750},F21M12.13 {ECO:0000312|EMBL:AAB60729.1}		GO:0048046,GO:0005618,GO:0009505,GO:0004190,GO:0000166,GO:0030163,GO:0006508,GO:0043067,GO:0009627	apoplast|cell wall|plant-type cell wall|aspartic-type endopeptidase activity|nucleotide binding|protein catabolic process|proteolysis|regulation of programmed cell death|systemic acquired resistance
Glyma.04G124100	8.85258013511345	17.7051602702269	0	0	#NAME?	3.67344625129832e-07	0.000137226369458164	Down	Dirigent protein 21	DIR21,At1g65870,F12P19.3		GO:0048046,GO:0005618,GO:0042349,GO:0009699	apoplast|cell wall|guiding stereospecific synthesis activity|phenylpropanoid biosynthetic process
Glyma.04G136000	7.20558521806521	11.2478033246673	3.16336711146316	0.281243103222268	-1.83011	0.0261848634932129	0.698273498336704	Down	Aspartyl protease AED3 {ECO:0000303|PubMed:24755512}	AED3 {ECO:0000303|PubMed:24755512},At1g09750 {ECO:0000312|Araport:AT1G09750},F21M12.13 {ECO:0000312|EMBL:AAB60729.1}		GO:0048046,GO:0005618,GO:0009505,GO:0004190,GO:0000166,GO:0030163,GO:0006508,GO:0043067,GO:0009627	apoplast|cell wall|plant-type cell wall|aspartic-type endopeptidase activity|nucleotide binding|protein catabolic process|proteolysis|regulation of programmed cell death|systemic acquired resistance
Glyma.04G186000	9.2150937248011	15.5516518847752	2.87853556482698	0.18509516456223	-2.43366	0.00120745891377559	0.095339926381847	Down	Cell division cycle protein 48 homolog	CDC48		GO:0005886,GO:0005524,GO:0016787,GO:0007049	plasma membrane|ATP binding|hydrolase activity|cell cycle	ko04141	Protein processing in endoplasmic reticulum
Glyma.04G208700	5.12172442647202	8.64874095934781	1.59470789359623	0.184386132165587	-2.4392	0.0185944745320995	0.575535961645432	Down
Glyma.04G229800	47.2372787520029	82.8556136455547	11.6189438584511	0.140231220882093	-2.83412	0.00844018646010589	0.365827876514714	Down	Small heat shock protein, chloroplastic	HSP22		GO:0009507	chloroplast	ko04141	Protein processing in endoplasmic reticulum
Glyma.04G238100	19.7057642562255	11.8004590427298	27.6110694697211	2.3398301176031	1.22640378733492	0.00813975256484686	0.357553913555042	Up	Bidirectional sugar transporter SWEET3 {ECO:0000303|PubMed:21107422}	SWEET3 {ECO:0000303|PubMed:21107422},At5g53190,MFH8.13		GO:0016021,GO:0005887,GO:0051119,GO:0008643	integral component of membrane|integral component of plasma membrane|sugar transmembrane transporter activity|carbohydrate transport
Glyma.04G246900	16.1465913835093	22.6041062454779	9.68907652154071	0.428642319068867	-1.22215	0.0172617713313344	0.555249481015296	Down
Glyma.05G016500	3.40549086133868	6.12761852246144	0.683363200215914	0.111521824948954	-3.1646	0.0194381445824063	0.589027456895903	Down	Protein STRICTOSIDINE SYNTHASE-LIKE 12 {ECO:0000303|PubMed:10777701}	SSL12 {ECO:0000303|PubMed:10777701},Synonyms=SS1, SS13 {ECO:0000303|PubMed:19121120},At1g74020 {ECO:0000312|Araport:AT1G74020},F2P9.11 {ECO:0000312|EMBL:AAG52513.1}		GO:0005794,GO:0005886,GO:0009506,GO:0005774,GO:0005773,GO:0016829,GO:0009820,GO:0009058,GO:0051365,GO:0009753,GO:0009611	Golgi apparatus|plasma membrane|plasmodesma|vacuolar membrane|vacuole|lyase activity|alkaloid metabolic process|biosynthetic process|cellular response to potassium ion starvation|response to jasmonic acid|response to wounding
Glyma.05G017200	21.9384540296221	14.1251271189029	29.7517809403413	2.10630181873027	1.07471217956718	0.0191124618712326	0.583874929237354	Up
Glyma.05G033700	11.5681995082906	17.4101292646697	5.72626975191148	0.328904493749611	-1.60426	0.0490980497034214	0.935889195322692	Down	Protein JINGUBANG {ECO:0000303|PubMed:27468890}	JGB {ECO:0000303|PubMed:27468890},At2g26490 {ECO:0000312|Araport:AT2G26490},T9J22.16 {ECO:0000312|EMBL:AAC14498.1}		GO:0005737,GO:0005634,GO:0009846	cytoplasm|nucleus|pollen germination
Glyma.05G042500	24.8423349456606	15.9167966543888	33.7678732369325	2.12152444805039	1.08510130407189	0.032595903252067	0.771575230653561	Up	Cytochrome P450 71A1	CYP71A1		GO:0005789,GO:0016021,GO:0031090,GO:0020037,GO:0005506,GO:0004497,GO:0016705,GO:0009835	endoplasmic reticulum membrane|integral component of membrane|organelle membrane|heme binding|iron ion binding|monooxygenase activity|oxidoreductase activity, acting on paired donors, with incorporation or reduction of molecular oxygen|fruit ripening
Glyma.05G049000	3.20962942019375	6.10600226701542	0.313256573372068	0.0513030555301752	-4.28481	0.00809502383089997	0.355940840137317	Down
Glyma.05G050100	29.9381482263237	18.465871768312	41.4104246843353	2.24253830005453	1.16513262497815	0.0130961181821938	0.474083744031955	Up	Protein HOTHEAD	HTH,Synonyms=ACE,At1g72970,F3N23.17		GO:0005576,GO:0050660,GO:0046593,GO:0016614,GO:0007267,GO:0009553,GO:0010430	extracellular region|flavin adenine dinucleotide binding|mandelonitrile lyase activity|oxidoreductase activity, acting on CH-OH group of donors|cell-cell signaling|embryo sac development|fatty acid omega-oxidation
Glyma.05G069100	17.6351787883181	8.36512264787609	26.9052349287601	3.21635869087842	1.68542830598682	0.0245966400710889	0.677459131177315	Up	Expansin-like B1	EXLB1,Synonyms=EXPR1,Os07g0496250, LOC_Os07g31390,OJ1457_D07.118, OsJ_023376
Glyma.05G070600	50.8267	33.1280941613613	68.5252243859588	2.06849	1.04857993870761	0.000619575885524284	0.0581916162960168	Up	Protein NRT1/ PTR FAMILY 7.3	NPF7.3,Synonyms=NRT1.5,At1g32450,F5D14.23		GO:0016021,GO:0005886,GO:0015112,GO:0015293,GO:0010150,GO:0015706,GO:0055075,GO:0010167	integral component of membrane|plasma membrane|nitrate transmembrane transporter activity|symporter activity|leaf senescence|nitrate transport|potassium ion homeostasis|response to nitrate
Glyma.05G104000	20.3918865483023	27.3906854848158	13.3930876117887	0.488965039564754	-1.0322	0.0258613203278979	0.693509502805621	Down	BTB/POZ domain-containing protein At5g67385	At5g67385,K8K14
Glyma.05G110900	22.3084739608536	29.831679321509	14.7852686001982	0.495623073741539	-1.01268	0.021487999475721	0.624331718100458	Down	Transcription factor bHLH25	BHLH25,Synonyms=EN29,At4g37850,T28I19.130	bHLH	GO:0005634,GO:0003677,GO:0003700,GO:0006355,GO:0006351	nucleus|DNA binding|transcription factor activity, sequence-specific DNA binding|regulation of transcription, DNA-templated|transcription, DNA-templated
Glyma.05G119100	14.8825379769453	20.3347823032567	9.43029365063383	0.463751886299935	-1.10857	0.0419042675073139	0.876617556597709	Down	Non-specific lipid-transfer protein-like protein At5g64080	At5g64080,MHJ24.6		GO:0031225,GO:0046658,GO:0008289,GO:0006869	anchored component of membrane|anchored component of plasma membrane|lipid binding|lipid transport
Glyma.05G146000	9.45536340960273	18.9107268192055	0	0	#NAME?	5.17859799999731e-09	3.66993168035336e-06	Down	Urease					ko00220,ko00230,ko00791	Arginine biosynthesis|Purine metabolism|Atrazine degradation
Glyma.05G158800	26.1445485826825	35.3648993578016	16.9241978075635	0.478559196120826	-1.06323	0.0095441122071401	0.396444047606126	Down	Protein MALE DISCOVERER 2	MDIS2,Synonyms=MRH1 {ECO:0000303|PubMed:16367956},At4g18640,F28A21.50		GO:0012505,GO:0016021,GO:0005886,GO:0090406,GO:0005524,GO:0004675,GO:0007166,GO:0006468,GO:0048765	endomembrane system|integral component of membrane|plasma membrane|pollen tube|ATP binding|transmembrane receptor protein serine/threonine kinase activity|cell surface receptor signaling pathway|protein phosphorylation|root hair cell differentiation
Glyma.05G163400	3.78080569872725	6.90607913622283	0.655532261231673	0.094921046848908	-3.39713	0.0105892474071574	0.419175782936578	Down	GDSL esterase/lipase At5g45670	At5g45670,MRA19.6		GO:0005576,GO:0016788,GO:0016042	extracellular region|hydrolase activity, acting on ester bonds|lipid catabolic process
Glyma.05G195900	31.2376756431213	14.7423509932425	47.7330002930001	3.23781466842565	1.69502040855729	1.29529759860169e-05	0.00264133758936878	Up
Glyma.05G198000	57.4341251477401	114.241143060985	0.627107234495784	0.00548932913040812	-7.50915	1.54283811649559e-09	1.3717065126139e-06	Down	Defensin-like protein			GO:0005576,GO:0050832,GO:0031640	extracellular region|defense response to fungus|killing of cells of other organism
Glyma.05G203300	27.2898254380344	40.3900940448724	14.1895568311965	0.351312795049011	-1.50917	0.000209727862792658	0.0245995842020707	Down	11-beta-hydroxysteroid dehydrogenase-like 2	HSD2,At3g47350,T21L8.100		GO:0016021,GO:0016491,GO:0006694	integral component of membrane|oxidoreductase activity|steroid biosynthetic process
Glyma.05G225900	24.5974054302338	6.45200006300408	42.7428107974635	6.62473812462461	2.72786342606922	0.025205463592361	0.685827014510905	Up
Glyma.05G244100	7.03813810735132	12.4247182676346	1.65155794706801	0.132925182808384	-2.91131	0.00108361494988734	0.0874247168462643	Down	Protein MOTHER of FT and TFL1	MFT,At1g18100,E12A11, T10F20.11, T10F20.7		GO:0005737,GO:0005634,GO:0009738,GO:0010030,GO:0009737	cytoplasm|nucleus|abscisic acid-activated signaling pathway|positive regulation of seed germination|response to abscisic acid
Glyma.06G003200	2.38637920553545	4.43107681096295	0.341681600107957	0.0771102859834433	-3.69693	0.039559327736805	0.85118121725148	Down	Probable aquaporin PIP2-8, N-terminally processed	PIP2-8,Synonyms=PIP3B,At2g16850,F12A24.3		GO:0005887,GO:0016020,GO:0009506,GO:0005773,GO:0015254,GO:0015250,GO:0009992,GO:0034220,GO:0009737	integral component of plasma membrane|membrane|plasmodesma|vacuole|glycerol channel activity|water channel activity|cellular water homeostasis|ion transmembrane transport|response to abscisic acid
Glyma.06G022600	81.1532764167579	162.306552833516	0	0	#NAME?	6.57006015474425e-20	9.73551513730003e-16	Down	CO(2)-response secreted protease {ECO:0000303|PubMed:25043023}	CRSP {ECO:0000303|PubMed:25043023},Synonyms=SBT5.2 {ECO:0000303|PubMed:25043023},At1g20160 {ECO:0000312|Araport:AT1G20160},T20H2.6 {ECO:0000312|EMBL:AAF79897.1}		GO:0048046,GO:0005618,GO:0004252,GO:0008236,GO:1900425,GO:2000122,GO:0006508,GO:2000038,GO:0010037	apoplast|cell wall|serine-type endopeptidase activity|serine-type peptidase activity|negative regulation of defense response to bacterium|negative regulation of stomatal complex development|proteolysis|regulation of stomatal complex development|response to carbon dioxide
Glyma.06G026300	7.34723981403879	13.0429216810096	1.65155794706801	0.126624845832868	-2.98137	0.000642274471277958	0.0594516829321412	Down	Aldehyde oxidase GLOX1 {ECO:0000305}	GLOX1 {ECO:0000303|PubMed:21673079},At1g67290 {ECO:0000312|Araport:AT1G67290},F1N21.11 {ECO:0000312|EMBL:AAG00252.1}		GO:0005576,GO:0004031,GO:0007275	extracellular region|aldehyde oxidase activity|multicellular organism development
Glyma.06G065800	2.39718733325846	4.45269306640897	0.341681600107957	0.076735942723202	-3.70395	0.0393118112207509	0.849344252031868	Down
Glyma.06G078700	107.129145749899	209.501404670241	4.7568868295561	0.0227057514819221	-5.4608	6.34125305139759e-08	3.03111895856805e-05	Down	Oleosin 1	OLE1		GO:0016021,GO:0012511	integral component of membrane|monolayer-surrounded lipid storage body
Glyma.06G083400	5.19406924628023	9.10668717233629	1.28145132022416	0.140715421093729	-2.82915	0.0268670762315822	0.706187249930612	Down	Protein tesmin/TSO1-like CXC 5	TCX5,At4g29000,F19B15.30	CPP	GO:0005634,GO:0046872,GO:0003700,GO:0007275,GO:0006355	nucleus|metal ion binding|transcription factor activity, sequence-specific DNA binding|multicellular organism development|regulation of transcription, DNA-templated
Glyma.06G094200	11.133826774269	15.8852574476431	6.38239610089481	0.401781093062596	-1.31552	0.0426594607674622	0.885949033793661	Down
Glyma.06G110400	135.553986937682	80.4087068985403	190.699266976823	2.37162459554843	1.24587566376131	5.20100993976384e-09	3.66993168035336e-06	Up	Cold shock protein 1	CSP1,Synonyms=CSDP1,At4g36020,T19K4.150		GO:0005737,GO:0005634,GO:0003690,GO:0003729,GO:0003723,GO:0003697,GO:0008270,GO:0009631,GO:0032508,GO:0006355,GO:0009409,GO:0009651,GO:0009414,GO:0010501	cytoplasm|nucleus|double-stranded DNA binding|mRNA binding|RNA binding|single-stranded DNA binding|zinc ion binding|cold acclimation|DNA duplex unwinding|regulation of transcription, DNA-templated|response to cold|response to salt stress|response to water deprivation|RNA secondary structure unwinding
Glyma.06G120300	8.10971335281514	12.5456100968988	3.67381660873151	0.292836823427157	-1.77183	0.0165101613199846	0.542055178226438	Down	2-oxoisovalerate dehydrogenase subunit alpha 2, mitochondrial	At5g09300,T5E8_100		GO:0005759,GO:0005739,GO:0003863,GO:0046872	mitochondrial matrix|mitochondrion|3-methyl-2-oxobutanoate dehydrogenase (2-methylpropanoyl-transferring) activity|metal ion binding	ko00280,ko00640	Valine, leucine and isoleucine degradation|Propanoate metabolism
Glyma.06G121600	3.49397367603261	6.64626575195727	0.341681600107957	0.0514095603245077	-4.28182	0.00543159400761624	0.271688688844728	Down
Glyma.06G125700	298.417840095281	191.119804059597	405.715876130965	2.12283534993815	1.08599247814888	1.40089429977819e-10	1.77929586292399e-07	Up	RNA polymerase sigma factor sigE, chloroplastic/mitochondrial	SIGE,Synonyms=SIG5,At5g24120,MLE8.4		GO:0009507,GO:0005739,GO:0003677,GO:0001053,GO:0016987,GO:0003700,GO:0071483,GO:0009658,GO:0006352,GO:0010207,GO:0045893,GO:2001141,GO:0010218,GO:0010114	chloroplast|mitochondrion|DNA binding|plastid sigma factor activity|sigma factor activity|transcription factor activity, sequence-specific DNA binding|cellular response to blue light|chloroplast organization|DNA-templated transcription, initiation|photosystem II assembly|positive regulation of transcription, DNA-templated|regulation of RNA biosynthetic process|response to far red light|response t…
Glyma.06G125800	21.7173995547954	14.1982203685309	29.2365787410598	2.05917206397642	1.04206438629554	0.0177306679818277	0.564068983082451	Up	Bidirectional sugar transporter SWEET3 {ECO:0000303|PubMed:21107422}	SWEET3 {ECO:0000303|PubMed:21107422},At5g53190,MFH8.13		GO:0016021,GO:0005887,GO:0051119,GO:0008643	integral component of membrane|integral component of plasma membrane|sugar transmembrane transporter activity|carbohydrate transport
Glyma.06G143800	76.5169082822483	109.295612594372	43.7382039701251	0.400182614213899	-1.32127	3.75241430154862e-07	0.000137269153434884	Down	Potassium transporter 2	POT2,Synonyms=KT2, KUP2, SHY3,At2g40540,T2P4.11		GO:0016021,GO:0005886,GO:0015079	integral component of membrane|plasma membrane|potassium ion transmembrane transporter activity
Glyma.06G154400	15.5417137615468	29.8007880273662	1.28263949572746	0.0430404556600853	-4.53816	0.0331379202532498	0.777631853412633	Down	NAC domain-containing protein 104 {ECO:0000305}	NAC104 {ECO:0000305},Synonyms=XND1,At5g64530 {ECO:0000312|Araport:AT5G64530},MUB3.5 {ECO:0000312|EMBL:BAB11420.1}	NAC	GO:0005634,GO:0003677,GO:0003700,GO:0043067,GO:0048367,GO:0006351,GO:0010089	nucleus|DNA binding|transcription factor activity, sequence-specific DNA binding|regulation of programmed cell death|shoot system development|transcription, DNA-templated|xylem development
Glyma.06G160300	8.0586993824664	16.1173987649328	0	0	#NAME?	5.34456549296966e-08	2.63985904916081e-05	Down	Defensin-like protein			GO:0005576,GO:0050832,GO:0031640	extracellular region|defense response to fungus|killing of cells of other organism
Glyma.06G167900	51.848366246297	78.9115071484896	24.7852253441044	0.314088860290875	-1.67076	2.0505448215004e-05	0.00384619913480923	Down	Protein HVA22	HVA22		GO:0005783,GO:0005794,GO:0016021,GO:0009737,GO:0006950	endoplasmic reticulum|Golgi apparatus|integral component of membrane|response to abscisic acid|response to stress
Glyma.06G179000	11.673920630487	17.1655957142594	6.18224554671465	0.360153276916518	-1.47332	0.0151130679885427	0.514958557968439	Down	Tryptophan aminotransferase-related protein 2	TAR2,At4g24670,F22K18.130		GO:0005789,GO:0016021,GO:0016846,GO:0050362,GO:0080097,GO:0009851,GO:0043562,GO:0042742,GO:0009908,GO:0048467,GO:0048527,GO:0010078,GO:0010087,GO:0009958,GO:0009723,GO:0048367	endoplasmic reticulum membrane|integral component of membrane|carbon-sulfur lyase activity|L-tryptophan:2-oxoglutarate aminotransferase activity|L-tryptophan:pyruvate aminotransferase activity|auxin biosynthetic process|cellular response to nitrogen levels|defense response to bacterium|flower development|gynoecium development|lateral root development|maintenance of root meristem identity|phloem o…	ko00380	Tryptophan metabolism
Glyma.06G180000	11.3478605399916	16.2837117768491	6.41200930313399	0.393768287660929	-1.34458	0.0363393017483408	0.81914542639632	Down	Cell division cycle protein 48 homolog	CDC48		GO:0005886,GO:0005524,GO:0016787,GO:0007049	plasma membrane|ATP binding|hydrolase activity|cell cycle	ko04141	Protein processing in endoplasmic reticulum
Glyma.06G180300	38.0743192122546	25.3411106267635	50.8075277977457	2.00494479291237	1.00356251194798	0.00344392458217359	0.199084815833478	Up
Glyma.06G200700	25.6635160569417	11.2099276963308	40.1171044175525	3.57871214733023	1.83944050566535	0.00128814520510077	0.0992429929766893	Up
Glyma.06G214400	27.3333337148059	16.5469739819711	38.1196934476407	2.30372595552361	1.20396910822045	0.0226435972320925	0.646498697081208	Up
Glyma.06G242100	20.8887945692119	13.2818177388034	28.4957713996205	2.14547225086283	1.10129524165891	0.0192824010716237	0.586107559098996	Up	Protein SPA1-RELATED 3	SPA3,At3g15354,K7L4.16		GO:0005634,GO:0005524,GO:0042802,GO:0004672,GO:0009585	nucleus|ATP binding|identical protein binding|protein kinase activity|red, far-red light phototransduction
Glyma.06G271600	9.30364686685193	4.15598359284222	14.4513101408616	3.47722983453324	1.79793842806147	0.010510858123388	0.417548220937925	Up	Sodium transporter HKT1	HKT1,At4g10310,T9A4.5		GO:0016021,GO:0005886,GO:0015079,GO:0006813,GO:0006970,GO:0009651,GO:0006814	integral component of membrane|plasma membrane|potassium ion transmembrane transporter activity|potassium ion transport|response to osmotic stress|response to salt stress|sodium ion transport
Glyma.06G275300	22.9362297273723	45.5307778546366	0.341681600107957	0.0075044094611962	-7.05805	1.53746366647537e-06	0.000461800066415514	Down	Senescence-specific cysteine protease SAG39 {ECO:0000305}	SAG39 {ECO:0000303|PubMed:20439547},Os04g0206300 {ECO:0000305},OsJ_13822 {ECO:0000312|EMBL:EAZ29764.1}, OSJNBa0052O21.11 {ECO:0000312|EMBL:CAD40026.2}		GO:0005615,GO:0005764,GO:0010282,GO:0004197,GO:0007568,GO:0010150,GO:0010623,GO:0051603,GO:0009737,GO:0009723,GO:0009739	extracellular space|lysosome|senescence-associated vacuole|cysteine-type endopeptidase activity|aging|leaf senescence|programmed cell death involved in cell development|proteolysis involved in cellular protein catabolic process|response to abscisic acid|response to ethylene|response to gibberellin
Glyma.06G275900	2.97287253331448	5.94574506662897	0	0	#NAME?	0.0190745371913064	0.583327210483055	Down	Peroxidase 4 {ECO:0000250|UniProtKB:Q42578}	GSVIVT00023967001, LOC100257005		GO:0005576,GO:0020037,GO:0046872,GO:0004601,GO:0042744,GO:0006979	extracellular region|heme binding|metal ion binding|peroxidase activity|hydrogen peroxide catabolic process|response to oxidative stress	ko00940	Phenylpropanoid biosynthesis
Glyma.06G294900	2.23557055552978	4.47114111105956	0	0	#NAME?	0.0123314919498675	0.457201120216354	Down	GDSL esterase/lipase EXL3	EXL3,At1g75900,T4O12.13		GO:0005576,GO:0016298,GO:0016042	extracellular region|lipase activity|lipid catabolic process
Glyma.06G297400	1.73343780079968	3.46687560159936	0	0	#NAME?	0.0369635600233869	0.82323551967918	Down
Glyma.06G298700	11.7031754974337	5.73838821558075	17.6679627792867	3.07890684901991	1.62241821993552	0.00992957501920009	0.406828873643798	Up
Glyma.06G314200	3.88826251105596	6.5229	1.25362038123992	0.192187445664135	-2.37941	0.0498381590630111	0.944441984418833	Down	Pectinesterase 47	PME47,Synonyms=ARATH47,At5g04970,MUG13.17		GO:0071944,GO:0005618,GO:0005576,GO:0045330,GO:0030599,GO:0046910,GO:0042545,GO:0045490	cell periphery|cell wall|extracellular region|aspartyl esterase activity|pectinesterase activity|pectinesterase inhibitor activity|cell wall modification|pectin catabolic process	ko00040	Pentose and glucuronate interconversions
Glyma.06G324400	4.0958871426973	8.19177428539461	0	0	#NAME?	0.00218036042636241	0.142328549770212	Down	Agamous-like MADS-box protein AGL11	AGL11,Synonyms=STK,At4g09960,T5L19.90	MIKC_MADS	GO:0005634,GO:0000977,GO:0003700,GO:0000165,GO:0045944,GO:0006351	nucleus|RNA polymerase II regulatory region sequence-specific DNA binding|transcription factor activity, sequence-specific DNA binding|MAPK cascade|positive regulation of transcription from RNA polymerase II promoter|transcription, DNA-templated
Glyma.07G010400	28.4242248256973	38.9033784662432	17.9450711851514	0.46127282237769	-1.11631	0.00513113171702727	0.259892614897058	Down	Beta-galactosidase 1	BGAL1,At3g13750,MMM17.1		GO:0048046,GO:0005618,GO:0009505,GO:0009506,GO:0005773,GO:0004565,GO:0030246,GO:0005975	apoplast|cell wall|plant-type cell wall|plasmodesma|vacuole|beta-galactosidase activity|carbohydrate binding|carbohydrate metabolic process
Glyma.07G014500	15740.6494888836	22652.3508598847	8828.94811788258	0.389758580577076	-1.35935	0.0364086138475376	0.819304334543377	Down	Stem 28 kDa glycoprotein	VSPA		GO:0045735	nutrient reservoir activity
Glyma.07G014600	6.81160595674827	11.0875461242808	2.53566578921573	0.228694948439748	-2.1285	0.0323076069851759	0.766843501764155	Down	Stem 28 kDa glycoprotein	VSPA		GO:0045735	nutrient reservoir activity
Glyma.07G032900	66.3775611531906	106.882061230965	25.8730610754165	0.242071127534738	-2.0465	0.000207188464044066	0.0243660211127379	Down
Glyma.07G052600	4.48050084806459	7.65053126141747	1.3104704347117	0.17129142930512	-2.54548	0.022856284156167	0.650482238078263	Down
Glyma.07G054600	15.0749308830967	20.5176352981244	9.63222646806893	0.469460848100241	-1.09092	0.0446575945155961	0.900764705523192	Down
Glyma.07G081700	2.79938386580251	5.59876773160503	0	0	#NAME?	0.00392228622321076	0.21740811940974	Down	Gibberellin 20 oxidase 2	GA20OX2,Synonyms=20ox, At2353,At5g51810,MIO24.5		GO:0045544,GO:0046872,GO:0009908,GO:0009740,GO:0009686,GO:0009739,GO:0080167,GO:0009639,GO:0009826	gibberellin 20-oxidase activity|metal ion binding|flower development|gibberellic acid mediated signaling pathway|gibberellin biosynthetic process|response to gibberellin|response to karrikin|response to red or far red light|unidimensional cell growth	ko00904	Diterpenoid biosynthesis
Glyma.07G087400	16.9053129056793	23.0426248747805	10.7680009365781	0.467307912839538	-1.09755	0.0270476640268707	0.709366877079946	Down	Aldehyde dehydrogenase family 2 member C4	ALDH2C4,Synonyms=REF1,At3g24503,MOB24.3		GO:0005829,GO:0004029,GO:0050269,GO:0009699	cytosol|aldehyde dehydrogenase (NAD) activity|coniferyl-aldehyde dehydrogenase activity|phenylpropanoid biosynthetic process
Glyma.07G102700	49.2791	30.5392353574024	68.0189206944776	2.22726338424811	1.15527217360856	0.000201724257551365	0.0240414213007732	Up	Phosphoethanolamine N-methyltransferase	PEAMT		GO:0005737,GO:0000234,GO:0006656	cytoplasm|phosphoethanolamine N-methyltransferase activity|phosphatidylcholine biosynthetic process	ko00564	Glycerophospholipid metabolism
Glyma.07G103500	2.87855507338927	5.12940882453111	0.627701322247432	0.122373034343741	-3.03064	0.0464929113711099	0.914533646766913	Down	Probable inactive receptor kinase At1g48480	RKL1,At1g48480,T1N15.9
Glyma.07G104200	1216.53507766007	749.956200729143	1683.11395459099	2.24428300340018	1.16625461082123	0.0231313607235205	0.65591538605389	Up	Nudix hydrolase 4	NUDT4,Synonyms=NUDX4,At1g18300,F15H18.18		GO:0005737,GO:0005634,GO:0047631,GO:0016818,GO:0046872,GO:0000210,GO:0009164	cytoplasm|nucleus|ADP-ribose diphosphatase activity|hydrolase activity, acting on acid anhydrides, in phosphorus-containing anhydrides|metal ion binding|NAD+ diphosphatase activity|nucleoside catabolic process
Glyma.07G117500	8.66922931228973	12.7799400859486	4.55851853863088	0.356693263659579	-1.48724	0.0415593496470545	0.874208000068199	Down	Transcription factor bHLH25	BHLH25,Synonyms=EN29,At4g37850,T28I19.130	bHLH	GO:0005634,GO:0003677,GO:0003700,GO:0006355,GO:0006351	nucleus|DNA binding|transcription factor activity, sequence-specific DNA binding|regulation of transcription, DNA-templated|transcription, DNA-templated
Glyma.07G118200	28.6668087881593	18.7863861690849	38.5472314072336	2.05187049069966	1.03693967425795	0.0223800189779974	0.642688219410786	Up	Cytochrome P450 714C2	CYP714C2,Os12g0119000, LOC_Os12g02640,OsJ_35025		GO:0016021,GO:0020037,GO:0005506,GO:0004497,GO:0016705	integral component of membrane|heme binding|iron ion binding|monooxygenase activity|oxidoreductase activity, acting on paired donors, with incorporation or reduction of molecular oxygen
Glyma.07G165900	82.6902076288165	54.5861257416431	110.79428951599	2.02971520712755	1.02127731455907	5.38666972825568e-05	0.00798196720332927	Up
Glyma.07G170100	2.03634339092679	4.07268678185357	0	0	#NAME?	0.0182439196974799	0.572346652245428	Down
Glyma.07G171100	10.8970978532717	16.5250771164641	5.26911859007939	0.318855915342732	-1.64902	0.01036015820993	0.416291576479107	Down
Glyma.07G176700	43.2461281361415	86.4922562722831	0	0	#NAME?	2.7549514484202e-14	1.22468611688072e-10	Down	BURP domain-containing protein 5	BURP5,Os04g0225700, LOC_Os04g14990,OsJ_13897, OSJNBa0036B17.11
Glyma.07G203700	21.4505766602013	28.6251332334951	14.2760200869075	0.498723271275562	-1.00369	0.0275561556698958	0.712487113002261	Down	Glutamate receptor 2.7	GLR2.7,At2g29120,T9I4.20		GO:0016021,GO:0005886,GO:0005773,GO:0005262,GO:0008066,GO:0004970,GO:0006816,GO:0019722,GO:0071230	integral component of membrane|plasma membrane|vacuole|calcium channel activity|glutamate receptor activity|ionotropic glutamate receptor activity|calcium ion transport|calcium-mediated signaling|cellular response to amino acid stimulus
Glyma.07G225700	60.3332092013361	91.633541933828	29.0328764688441	0.316836781118969	-1.65819	0.0136528347893498	0.486356937004184	Down
Glyma.07G236900	1.85253636520945	3.7050727304189	0	0	#NAME?	0.0266588763525785	0.703084401229861	Down	Desiccation-related protein PCC13-62
Glyma.07G258200	2.88922625783868	5.77845251567736	0	0	#NAME?	0.00290233875825798	0.174588047577267	Down	Glucose and ribitol dehydrogenase	CAISE5		GO:0016491	oxidoreductase activity
Glyma.08G022300	97.3250052948608	129.915273358196	64.7347372315255	0.498284270649548	-1.00496	1.9266652939656e-05	0.00363733250673058	Down	Endoglucanase 6	At1g64390,F15H21.9		GO:0005576,GO:0030246,GO:0008810,GO:0071555,GO:0030245	extracellular region|carbohydrate binding|cellulase activity|cell wall organization|cellulose catabolic process
Glyma.08G032800	13.0923304342274	3.81604160838344	22.3686192600714	5.86173358564275	2.55132739938086	0.0373091603951612	0.828028665105589	Up
Glyma.08G058600	19.5025132664451	27.0663039442732	11.938722588617	0.441091721026912	-1.18085	0.0239196343192645	0.666660453936416	Down	Calmodulin-binding protein 60 B {ECO:0000303|PubMed:11782485}	CBP60B {ECO:0000303|PubMed:11782485},At5g57580 {ECO:0000312|Araport:AT5G57580},MUA2.16 {ECO:0000312|EMBL:BAB08793.1}		GO:0005634,GO:0003677,GO:0006355,GO:0006950,GO:0006351	nucleus|DNA binding|regulation of transcription, DNA-templated|response to stress|transcription, DNA-templated
Glyma.08G069100	9.13137720292739	13.6764049282397	4.58634947761512	0.335347593295151	-1.57627	0.0245431335521038	0.676714719610394	Down
Glyma.08G088000	4.06999	7.19962039899415	0.940363807867852	0.130612970650401	-2.93663	0.0168509412172015	0.548785158146136	Down	1-Cys peroxiredoxin			GO:0005634,GO:0004601,GO:0051920,GO:0045454	nucleus|peroxidase activity|peroxiredoxin activity|cell redox homeostasis	ko00940	Phenylpropanoid biosynthesis
Glyma.08G116300	547.972595171577	1090.21832650349	5.72686383966313	0.00525295135886234	-7.57266	1.41631467060618e-13	5.10612433855497e-10	Down	P34 probable thiol protease			GO:0005773,GO:0008234	vacuole|cysteine-type peptidase activity
Glyma.08G127600	25.7071804176612	50.1323154273466	1.28204540797581	0.0255732334931506	-5.28922	4.97577812288258e-06	0.00117910125940211	Down	Glutelin type-A 2 basic chain	GLUA2,Synonyms=GLUA-2, GT1,Os10g0400200, LOC_Os10g26060,OSJNBa0050N08.16		GO:0045735	nutrient reservoir activity
Glyma.08G147700	46.8219137875242	24.4577369465674	69.1860906284809	2.82880181349693	1.50019110472963	3.42044129246194e-06	0.000868870269800589	Up
Glyma.08G183500	15.3571770363654	30.7143540727307	0	0	#NAME?	9.8817183706208e-06	0.00211193225215181	Down	Bidirectional sugar transporter SWEET15 {ECO:0000305}	SWEET15 {ECO:0000305}		GO:0016021,GO:0005886,GO:0008643	integral component of membrane|plasma membrane|carbohydrate transport
Glyma.08G198900	6.55846256697324	10.2372013936162	2.87972374033028	0.281299901174753	-1.82982	0.0335584603623953	0.784336381151379	Down	Putative leucine-rich repeat receptor-like protein kinase At2g19210	At2g19210,F27F23.1
Glyma.08G201200	8.49718635072497	4.0850790149743	12.9092936864756	3.16010868802176	1.65997417896359	0.0257151747593444	0.691974805539889	Up	NADP-dependent malic enzyme 4, chloroplastic	NADP-ME4,At1g79750,F19K16.27		GO:0009507,GO:0050897,GO:0004471,GO:0004473,GO:0051287,GO:0008948,GO:0042803,GO:0008270,GO:0006633,GO:0006108,GO:0051289,GO:0006090	chloroplast|cobalt ion binding|malate dehydrogenase (decarboxylating) (NAD+) activity|malate dehydrogenase (decarboxylating) (NADP+) activity|NAD binding|oxaloacetate decarboxylase activity|protein homodimerization activity|zinc ion binding|fatty acid biosynthetic process|malate metabolic process|protein homotetramerization|pyruvate metabolic process	ko00620,ko00710	Pyruvate metabolism|Carbon fixation in photosynthetic organisms
Glyma.08G209300	23.1075022624541	38.8057813604347	7.40922316447362	0.190930910413979	-2.38888	2.10878028413195e-05	0.00393881171221855	Down
Glyma.08G221600	29.2820534914496	14.9621000774114	43.6020069054878	2.91416356526812	1.54308185481447	0.00410917809509475	0.223882516572756	Up	B-box domain protein 30 {ECO:0000303|PubMed:19920209}	MIP1A {ECO:0000303|PubMed:27015278},Synonyms=BBX30 {ECO:0000303|PubMed:19920209},At4g15248 {ECO:0000312|Araport:AT4G15248}		GO:0005634,GO:0030674,GO:0008270,GO:0007623,GO:0009909	nucleus|protein binding, bridging|zinc ion binding|circadian rhythm|regulation of flower development
Glyma.08G240100	91.6103296461854	45.7900300187802	137.430629273591	3.00132210477314	1.58559815866362	1.03434739836092e-10	1.35237880137459e-07	Up
Glyma.08G291900	6.24003120079321	12.4800624015864	0	0	#NAME?	2.63921381060419e-06	0.000719776752985268	Down	Snakin-2	SN2		GO:0005576,GO:0009505,GO:0006952,GO:0009737,GO:0009741,GO:0009739	extracellular region|plant-type cell wall|defense response|response to abscisic acid|response to brassinosteroid|response to gibberellin
Glyma.08G296000	144.469780313036	199.207552932755	89.7320076933173	0.450444806797097	-1.15058	2.22152774544822e-08	1.29941834731783e-05	Down	Protein NRT1/ PTR FAMILY 4.6	NPF4.6,Synonyms=AIT1, NRT1.2, NTL1, NTR1:2,At1g69850,T17F3.12		GO:0016021,GO:0005886,GO:0090440,GO:0015293,GO:0080168,GO:0042128,GO:0010119,GO:0009624	integral component of membrane|plasma membrane|abscisic acid transporter activity|symporter activity|abscisic acid transport|nitrate assimilation|regulation of stomatal movement|response to nematode
Glyma.08G300500	175.576034390992	116.516849248812	234.635219533173	2.01374497376023	1.00988	2.30156948588386e-07	9.30126999322555e-05	Up	Protein PHYTOCHROME KINASE SUBSTRATE 1	PKS1,At2g02950,T17M13.12		GO:0005737,GO:0005886,GO:0009638,GO:0009958,GO:0010017,GO:0009585,GO:0010218,GO:0010114	cytoplasm|plasma membrane|phototropism|positive gravitropism|red or far-red light signaling pathway|red, far-red light phototransduction|response to far red light|response to red light
Glyma.08G310100	3.7684929016107	6.85362260300549	0.683363200215914	0.0997083206647885	-3.32614	0.0106573607435847	0.420748059054451	Down	Agamous-like MADS-box protein AGL1	AGL1,Synonyms=SHP1,At3g58780,T20N10_130	MIKC_MADS	GO:0005634,GO:0000977,GO:0003700,GO:0000165,GO:0045944,GO:0006351	nucleus|RNA polymerase II regulatory region sequence-specific DNA binding|transcription factor activity, sequence-specific DNA binding|MAPK cascade|positive regulation of transcription from RNA polymerase II promoter|transcription, DNA-templated
Glyma.08G324600	1.71801766191402	3.43603532382804	0	0	#NAME?	0.0374234188301479	0.828969035638457	Down	Glycerophosphodiester phosphodiesterase GDPDL1 {ECO:0000305}	GDPDL1 {ECO:0000303|PubMed:21323773},Synonyms=GDPL3 {ECO:0000303|PubMed:18718934}, SVL2 {ECO:0000303|PubMed:18718934},At1g66970,F1O19.5		GO:0031225,GO:0005886,GO:0005509,GO:0008889,GO:0006071,GO:0006629	anchored component of membrane|plasma membrane|calcium ion binding|glycerophosphodiester phosphodiesterase activity|glycerol metabolic process|lipid metabolic process
Glyma.08G341000	28.9823600722982	57.9647201445965	0	0	#NAME?	1.15112010699502e-08	7.75331715702375e-06	Down	Kunitz-type trypsin inhibitor KTI1	KTI1		GO:0004867	serine-type endopeptidase inhibitor activity
Glyma.08G341500	453.751654574464	903.600916959281	3.90239218964756	0.00431871207344449	-7.85518	1.24039762333142e-16	9.42603104854012e-13	Down	Trypsin inhibitor A	KTI3		GO:0004867	serine-type endopeptidase inhibitor activity
Glyma.08G346600	10.3675526418486	16.5466933719101	4.18841191178703	0.253126822238535	-1.98207	0.00369758660388962	0.208409935004716	Down	Metallothionein-like protein 4B	MT4B,At2g23240,T20D16.13		GO:0005737,GO:0016020,GO:0005634,GO:0005886,GO:0008270,GO:0006829	cytoplasm|membrane|nucleus|plasma membrane|zinc ion binding|zinc II ion transport
Glyma.08G357600	4.14056345395657	8.28112690791313	0	0	#NAME?	0.000213820522335949	0.024882663612362	Down	B3 domain-containing transcription factor ABI3	ABI3,At3g24650,MSD24.2	B3	GO:0005829,GO:0005634,GO:0003677,GO:0001076,GO:0003700,GO:0009738,GO:0009793,GO:0031930,GO:0009657,GO:0045893,GO:0009737,GO:0009733,GO:0006351	cytosol|nucleus|DNA binding|transcription factor activity, RNA polymerase II transcription factor binding|transcription factor activity, sequence-specific DNA binding|abscisic acid-activated signaling pathway|embryo development ending in seed dormancy|mitochondria-nucleus signaling pathway|plastid organization|positive regulation of transcription, DNA-templated|response to abscisic acid|response …
Glyma.09G016300	15.2580524601595	21.4286810452964	9.08742387502257	0.424077611487771	-1.2376	0.0225298044421253	0.644077123260603	Down	Glucan endo-1,3-beta-glucosidase 5	At4g31140,F6E21.60		GO:0031225,GO:0046658,GO:0009505,GO:0005886,GO:0009506,GO:0005773,GO:0042973,GO:0004553,GO:0030247,GO:0005975,GO:0006952	anchored component of membrane|anchored component of plasma membrane|plant-type cell wall|plasma membrane|plasmodesma|vacuole|glucan endo-1,3-beta-D-glucosidase activity|hydrolase activity, hydrolyzing O-glycosyl compounds|polysaccharide binding|carbohydrate metabolic process|defense response
Glyma.09G036900	12.6825779895781	4.76179477309644	20.6033612060598	4.32680579231728	2.11330236717796	0.0238174037759985	0.665062102674772	Up
Glyma.09G062600	175.582417219506	97.4451663002455	253.719668138766	2.60371732915937	1.38057283177703	3.7423468601917e-12	7.56192215104372e-09	Up	Xyloglucan endotransglucosylase/hydrolase 2 {ECO:0000250|UniProtKB:Q38857}			GO:0048046,GO:0005618,GO:0004553,GO:0016762,GO:0042546,GO:0010411	apoplast|cell wall|hydrolase activity, hydrolyzing O-glycosyl compounds|xyloglucan:xyloglucosyl transferase activity|cell wall biogenesis|xyloglucan metabolic process
Glyma.09G067100	18.6081900068449	24.8246520690278	12.3917279446619	0.499170256654766	-1.0024	0.0387287488419473	0.845488908634458	Down	Uncharacterized membrane protein C776.05	SPBC776.05		GO:0005783,GO:0005789,GO:0005794,GO:0000139,GO:0016021,GO:0022857	endoplasmic reticulum|endoplasmic reticulum membrane|Golgi apparatus|Golgi membrane|integral component of membrane|transmembrane transporter activity
Glyma.09G083000	1.91882893191473	3.83765786382946	0	0	#NAME?	0.0270948175198932	0.709454620968207	Down
Glyma.09G084200	4.14056345395657	8.28112690791313	0	0	#NAME?	0.000213820522335949	0.024882663612362	Down
Glyma.09G090600	2.60635281775988	5.21270563551976	0	0	#NAME?	0.00719978847304458	0.330298655088466	Down
Glyma.09G092700	61.6572009216788	105.914120442778	17.4002814005794	0.164286700657447	-2.60571	0.0108566884325886	0.423911177941053	Down
Glyma.09G093000	86.9253983269329	124.225239750017	49.6255569038486	0.399480467928352	-1.3238	0.0239355217752934	0.666685266290032	Down
Glyma.09G158500	5.38109252235144	10.7621850447029	0	0	#NAME?	7.39033852458785e-05	0.0103311354959757	Down	Bowman-Birk type proteinase inhibitor			GO:0005576,GO:0004867	extracellular region|serine-type endopeptidase inhibitor activity
Glyma.09G158800	3.04838912234506	6.09677824469013	0	0	#NAME?	0.00203035401312959	0.13491383751818	Down	Bowman-Birk type proteinase inhibitor C-II			GO:0005576,GO:0004867	extracellular region|serine-type endopeptidase inhibitor activity
Glyma.09G158900	2.18628223310787	4.37256446621574	0	0	#NAME?	0.0128423962621988	0.469100972423817	Down	Bowman-Birk type proteinase inhibitor			GO:0005576,GO:0004867	extracellular region|serine-type endopeptidase inhibitor activity
Glyma.09G160500	15.9784083555052	31.9568167110104	0	0	#NAME?	3.72946991036542e-07	0.000137269153434884	Down	Probable aquaporin TIP-type alpha			GO:0016021,GO:0005774,GO:0005215,GO:0010431	integral component of membrane|vacuolar membrane|transporter activity|seed maturation
Glyma.09G165900	49.4243607247759	68.3620868537619	30.4866345957898	0.445958220394967	-1.16502	0.000155570515427281	0.019426212620237	Down
Glyma.09G173400	1250.53549595678	799.103356752189	1701.96763516137	2.12984668476267	1.09074958298943	0.0306925152013365	0.746800805013801	Up	Nudix hydrolase 4	NUDT4,Synonyms=NUDX4,At1g18300,F15H18.18		GO:0005737,GO:0005634,GO:0047631,GO:0016818,GO:0046872,GO:0000210,GO:0009164	cytoplasm|nucleus|ADP-ribose diphosphatase activity|hydrolase activity, acting on acid anhydrides, in phosphorus-containing anhydrides|metal ion binding|NAD+ diphosphatase activity|nucleoside catabolic process
Glyma.09G178100	40.5520209295165	59.3341304236702	21.7699114353628	0.366903690673759	-1.44653	2.80215771769229e-05	0.0047910430454728	Down	Beta-glucosidase 44	BGLU44,At3g18080,MRC8.20		GO:0005618,GO:0022626,GO:0005576,GO:0009505,GO:0080081,GO:0047668,GO:0080083,GO:0008422,GO:0004567,GO:0080079,GO:0080082,GO:0046872,GO:0102483,GO:0005975,GO:1901657	cell wall|cytosolic ribosome|extracellular region|plant-type cell wall|4-methylumbelliferyl-beta-D-glucopyranoside beta-glucosidase activity|amygdalin beta-glucosidase activity|beta-gentiobiose beta-glucosidase activity|beta-glucosidase activity|beta-mannosidase activity|cellobiose glucosidase activity|esculin beta-glucosidase activity|metal ion binding|scopolin beta-glucosidase activity|carbohyd…	ko00940,ko00500,ko00460	Phenylpropanoid biosynthesis|Starch and sucrose metabolism|Cyanoamino acid metabolism
Glyma.09G203000	4.41937448949286	7.24285290988619	1.59589606909953	0.220340808926438	-2.18219	0.0486925037214863	0.933203650916938	Down	Transcription factor bHLH93	BHLH93,Synonyms=EN47,At5g65640,K21L13.16	bHLH	GO:0005634,GO:0003677,GO:0003700,GO:0007275,GO:0006351	nucleus|DNA binding|transcription factor activity, sequence-specific DNA binding|multicellular organism development|transcription, DNA-templated
Glyma.09G204100	5.98516496061265	2.67919096551268	9.29113895571262	3.46788977542507	1.79405804418409	0.0489914886344978	0.934707139810286	Up	Abscisic acid receptor PYR1	PYR1,Synonyms=ABIP6, RCAR11,At4g17870,T6K21.50		GO:0005737,GO:0005634,GO:0005886,GO:0010427,GO:0042802,GO:0042803,GO:0004864,GO:0004872,GO:0009738,GO:0080163	cytoplasm|nucleus|plasma membrane|abscisic acid binding|identical protein binding|protein homodimerization activity|protein phosphatase inhibitor activity|receptor activity|abscisic acid-activated signaling pathway|regulation of protein serine/threonine phosphatase activity	ko04016,ko04075	MAPK signaling pathway - plant|Plant hormone signal transduction
Glyma.09G216600	192.851921807261	119.108600845861	266.595242768661	2.2382535003804	1.16237344249406	0.00073230875493506	0.0649781504828007	Up
Glyma.09G234700	1.93266496540268	3.86532993080535	0	0	#NAME?	0.0249865740965374	0.681861979673097	Down	Vesicle transport v-SNARE 11	VTI11,Synonyms=SGR4, VTI1A, ZIG, ZIG1,At5g39510,MUL8_190		GO:0005829,GO:0005789,GO:0012507,GO:0016021,GO:0005770,GO:0031902,GO:0000325,GO:0031201,GO:0005802,GO:0005774,GO:0005773,GO:0005484,GO:0000149,GO:0006888,GO:0009630,GO:0006891,GO:0006623,GO:0042147,GO:0048280	cytosol|endoplasmic reticulum membrane|ER to Golgi transport vesicle membrane|integral component of membrane|late endosome|late endosome membrane|plant-type vacuole|SNARE complex|trans-Golgi network|vacuolar membrane|vacuole|SNAP receptor activity|SNARE binding|ER to Golgi vesicle-mediated transport|gravitropism|intra-Golgi vesicle-mediated transport|protein targeting to vacuole|retrograde transp…	ko04138,ko04130	Autophagy - yeast|SNARE interactions in vesicular transport
Glyma.09G238300	10.8630580496939	18.5615608124214	3.16455528696646	0.170489718992206	-2.55224	0.000250548803162145	0.0282687728319036	Down	Gibberellin-regulated protein 6	GASA6,At1g74670,F1M20.35		GO:0005576,GO:0009740,GO:0009750,GO:0009749,GO:0080167,GO:0009744	extracellular region|gibberellic acid mediated signaling pathway|response to fructose|response to glucose|response to karrikin|response to sucrose
Glyma.09G263100	109.798719873167	64.6966090881549	154.900830658178	2.39426506027715	1.25958287658362	2.31134481904658e-08	1.31728875110124e-05	Up	NAD(P)H-quinone oxidoreductase subunit S, chloroplastic {ECO:0000305}	ndhS {ECO:0000303|PubMed:21785130},Synonyms=CRR31 {ECO:0000303|PubMed:21505067},At4g23890 {ECO:0000312|Araport:AT4G23890},T32A16.60 {ECO:0000312|EMBL:CAB43889.1}		GO:0009507,GO:0009534,GO:0009535,GO:0010598,GO:0016491,GO:0048038,GO:0009767,GO:0006810	chloroplast|chloroplast thylakoid|chloroplast thylakoid membrane|NAD(P)H dehydrogenase complex (plastoquinone)|oxidoreductase activity|quinone binding|photosynthetic electron transport chain|transport
Glyma.09G263400	102.217140562961	57.6834282137373	146.750852912185	2.54407301120215	1.34714007446967	0.000428345607872989	0.0435736284951622	Up	SPX domain-containing membrane protein At4g22990	At4g22990,F7H19.170		GO:0016021,GO:0055085	integral component of membrane|transmembrane transport
Glyma.09G273400	2.73675283783725	5.16024910230243	0.313256573372068	0.0607057076435123	-4.04202	0.020815446441717	0.613207326786009	Down	Alpha-galactosidase 1 {ECO:0000303|PubMed:15034167}	AGAL1 {ECO:0000303|PubMed:15034167},At5g08380 {ECO:0000312|Araport:AT5G08380},F8L15.110 {ECO:0000312|EMBL:CAC08338.1}		GO:0048046,GO:0005618,GO:0009505,GO:0052692,GO:0005975,GO:0071555	apoplast|cell wall|plant-type cell wall|raffinose alpha-galactosidase activity|carbohydrate metabolic process|cell wall organization	ko00052,ko00603,ko00561,ko00600	Galactose metabolism|Glycosphingolipid biosynthesis - globo and isoglobo series|Glycerolipid metabolism|Sphingolipid metabolism
Glyma.10G003700	6.39848800684356	9.89120359762754	2.90577241605958	0.293773390404838	-1.76722	0.040964970340788	0.867583035507093	Down	Protein IQ-DOMAIN 31	IQD31,At1g74690,F1M20.37, F25A4.33		GO:0005829,GO:0005875,GO:0005886	cytosol|microtubule associated complex|plasma membrane
Glyma.10G013800	26.3367571427582	11.4828322426914	41.1906820428251	3.58715351511317	1.84283948790856	0.00582130450204246	0.283237822863668	Up
Glyma.10G028300	141.075527676893	280.897434972545	1.25362038123992	0.00446291145863418	-7.8078	1.27224065981106e-16	9.42603104854012e-13	Down	Sucrose-binding protein	SBP		GO:0016020,GO:0045735,GO:0008643	membrane|nutrient reservoir activity|carbohydrate transport
Glyma.10G028900	115.342870029024	71.6320387593632	159.053701298684	2.22042683767525	1.15083703576708	2.5563096044297e-07	0.000101462667102962	Up	Sulfate transporter 3.1	SULTR3;1,Synonyms=ST1,At3g51895,ATEM1.15, F4F15.10		GO:0009507,GO:0005887,GO:0008271,GO:0015116,GO:0015293,GO:0008272	chloroplast|integral component of plasma membrane|secondary active sulfate transmembrane transporter activity|sulfate transmembrane transporter activity|symporter activity|sulfate transport
Glyma.10G037100	46.4812272853287	84.6442630638101	8.31819150684735	0.0982723601784633	-3.34707	0.000838118045567593	0.0724857968826105	Down	Glycinin B3 subunit	GY4		GO:0045735	nutrient reservoir activity
Glyma.10G048500	28.5899792852485	15.5516518847752	41.6283066857217	2.67677716773451	1.42049704469965	0.000337022593082364	0.0364525604693027	Up	Protein REVEILLE 8	RVE8,Synonyms=LCL5,At3g09600,F11F8.19	MYB_related	GO:0005634,GO:0043565,GO:0003700,GO:0001190,GO:0032922,GO:0043966,GO:0048573,GO:0042753,GO:0010628,GO:0042752,GO:0006355,GO:0009737,GO:0009733,GO:0046686,GO:0009723,GO:0009739,GO:0009753,GO:0009751,GO:0009651	nucleus|sequence-specific DNA binding|transcription factor activity, sequence-specific DNA binding|transcriptional activator activity, RNA polymerase II transcription factor binding|circadian regulation of gene expression|histone H3 acetylation|photoperiodism, flowering|positive regulation of circadian rhythm|positive regulation of gene expression|regulation of circadian rhythm|regulation of tran…
Glyma.10G056400	17.3274377602121	5.72916419325545	28.9257113271687	5.0488536113559	2.33595584787177	0.0014848444669121	0.110564951310068	Up	Auxin-responsive protein SAUR32 {ECO:0000305}	SAUR32 {ECO:0000303|PubMed:12036261},Synonyms=AAM1 {ECO:0000303|Ref.6},At2g46690 {ECO:0000312|Araport:AT2G46690}		GO:0005737,GO:0005634,GO:0009734,GO:0007275,GO:0040008,GO:1900140	cytoplasm|nucleus|auxin-activated signaling pathway|multicellular organism development|regulation of growth|regulation of seedling development	ko04075	Plant hormone signal transduction
Glyma.10G079900	208.033240024127	135.960293998643	280.10618604961	2.06020579841056	1.04278845853308	0.0491158042555166	0.935889195322692	Up	NDR1/HIN1-like protein 3 {ECO:0000303|Ref.1}	NHL3 {ECO:0000303|Ref.1},At5g06320 {ECO:0000312|Araport:AT5G06320},MHF15.16 {ECO:0000312|EMBL:BAB08954.1}		GO:0046658,GO:0005794,GO:0016021,GO:0005886,GO:0009506,GO:0005774,GO:0004871,GO:0042742,GO:0009816,GO:0051607,GO:0009617,GO:0009751,GO:0009611	anchored component of plasma membrane|Golgi apparatus|integral component of membrane|plasma membrane|plasmodesma|vacuolar membrane|signal transducer activity|defense response to bacterium|defense response to bacterium, incompatible interaction|defense response to virus|response to bacterium|response to salicylic acid|response to wounding
Glyma.10G094800	1.72724168423932	3.45448336847864	0	0	#NAME?	0.0371471607822275	0.825669942706571	Down
Glyma.10G112900	17.2982	23.5151519926499	11.0812575099502	0.471239034024269	-1.08547	0.0284171307034346	0.723279897541523	Down	Zinc finger protein ZOP1 {ECO:0000305}	ZOP1 {ECO:0000303|PubMed:23524848},At1g49590 {ECO:0000312|Araport:AT1G49590},F14J22.17 {ECO:0000312|EMBL:AAG13045.1}		GO:0015030,GO:0005681,GO:0003690,GO:0003725,GO:0008270,GO:0006397,GO:0008380,GO:0080188,GO:0009845	Cajal body|spliceosomal complex|double-stranded DNA binding|double-stranded RNA binding|zinc ion binding|mRNA processing|RNA splicing|RNA-directed DNA methylation|seed germination
Glyma.10G142200	12.0202355655605	17.5147617210434	6.52570941007755	0.372583396452212	-1.42436	0.0166410914428264	0.545145968312016	Down	Transcription factor MYB86	MYB86,Synonyms=MYB4,At5g26660,F21E10.4	MYB	GO:0005634,GO:0003677,GO:0006355,GO:0006351	nucleus|DNA binding|regulation of transcription, DNA-templated|transcription, DNA-templated
Glyma.10G155300	20.4121427198398	37.5193872822886	3.30489815739096	0.0880850780564604	-3.50496	2.52723936739501e-07	0.000101212521475836	Down	Glucose and ribitol dehydrogenase homolog 1	At1g54870,F14C21_16, T24C10.1		GO:0009507,GO:0008106,GO:0016491,GO:0055114	chloroplast|alcohol dehydrogenase (NADP+) activity|oxidoreductase activity|oxidation-reduction process
Glyma.10G159600	3.58136215484648	7.16272430969296	0	0	#NAME?	0.000665014184370357	0.0608282727407404	Down	Benzyl alcohol O-benzoyltransferase	HSR201		GO:0016747	transferase activity, transferring acyl groups other than amino-acyl groups
Glyma.10G174400	10.0592410199721	20.1184820399441	0	0	#NAME?	2.22252535720718e-06	0.000616651882639273	Down	Probable aquaporin TIP-type alpha			GO:0016021,GO:0005774,GO:0005215,GO:0010431	integral component of membrane|vacuolar membrane|transporter activity|seed maturation
Glyma.10G176400	20.8375021974441	31.0799171612576	10.5950872336306	0.340898181248622	-1.55259	0.0262325810907828	0.698289317251293	Down	22.0 kDa class IV heat shock protein	HSP22.0		GO:0005788	endoplasmic reticulum lumen	ko04141	Protein processing in endoplasmic reticulum
Glyma.10G188500	90.882765005574	132.649247237539	49.1162827736092	0.370271854507062	-1.43334	3.68347251202039e-09	2.82319115602335e-06	Down	Ethylene receptor 2	ETR2,At3g23150,K14B15.9		GO:0005783,GO:0005789,GO:0016021,GO:0005524,GO:0051740,GO:0038199,GO:0046872,GO:0000155,GO:0004674,GO:0004872,GO:0010105	endoplasmic reticulum|endoplasmic reticulum membrane|integral component of membrane|ATP binding|ethylene binding|ethylene receptor activity|metal ion binding|phosphorelay sensor kinase activity|protein serine/threonine kinase activity|receptor activity|negative regulation of ethylene-activated signaling pathway	ko04016,ko04075	MAPK signaling pathway - plant|Plant hormone signal transduction
Glyma.10G193900	16.9642258203148	33.9284516406297	0	0	#NAME?	9.21441346059581e-08	4.19304179483544e-05	Down	Oleosin 1	OLE1		GO:0016021,GO:0012511	integral component of membrane|monolayer-surrounded lipid storage body
Glyma.10G207100	57.1846708350866	113.058871235462	1.3104704347117	0.0115910447397131	-6.43085	4.8636840796916e-11	7.20700706928701e-08	Down	Probable cysteine protease RD19D {ECO:0000305}	RD19D {ECO:0000305},At3g54940 {ECO:0000312|Araport:AT3G54940},F28P10.80 {ECO:0000312|EMBL:CAB41090.1}		GO:0005615,GO:0005764,GO:0004197,GO:0051603	extracellular space|lysosome|cysteine-type endopeptidase activity|proteolysis involved in cellular protein catabolic process	ko04210,ko04142	Apoptosis|Lysosome
Glyma.10G234700	3.83074193929337	0	7.66148387858673	Inf	Inf	0.0274938000662803	0.712487113002261	Up	Cytokinin hydroxylase	CYP735A2,At1g67110,F5A8.3		GO:0016021,GO:0009506,GO:0020037,GO:0005506,GO:0004497,GO:0016705,GO:0033466	integral component of membrane|plasmodesma|heme binding|iron ion binding|monooxygenase activity|oxidoreductase activity, acting on paired donors, with incorporation or reduction of molecular oxygen|trans-zeatin biosynthetic process
Glyma.10G237800	136.674929882609	81.9826374442993	191.367222320919	2.33424086229158	1.22295343546891	0.00119244031384384	0.0944771271817378	Up	Heat stress transcription factor B-2a	HSFB2A,Synonyms=HSF22, HSF6,At5g62020,MTG10.4	HSF	GO:0005634,GO:0043565,GO:0003700,GO:0010200,GO:0006351	nucleus|sequence-specific DNA binding|transcription factor activity, sequence-specific DNA binding|response to chitin|transcription, DNA-templated
Glyma.10G242100	48.6637632678537	69.1159925949714	28.2115339407359	0.408176644529424	-1.29273	0.000326189146921951	0.0355402263168343	Down	Xyloglucan galactosyltransferase XLT2 {ECO:0000305}	XLT2 {ECO:0000303|PubMed:22474179},Synonyms=GT18 {ECO:0000303|PubMed:15020758},At5g62220 {ECO:0000312|Araport:AT5G62220},MMI9.5 {ECO:0000312|EMBL:BAA97186.1}		GO:0005794,GO:0000139,GO:0016021,GO:0008378,GO:0009969	Golgi apparatus|Golgi membrane|integral component of membrane|galactosyltransferase activity|xyloglucan biosynthetic process
Glyma.10G242800	7.77104109149426	12.6072906524414	2.93479153054711	0.232785267783034	-2.10293	0.00759797452255061	0.340980697722246	Down	Protein argonaute 10	AGO10,Synonyms=PNH, ZLL,At5g43810,MQD19.17		GO:0030529,GO:0035198,GO:0051607,GO:0031047,GO:0010586,GO:0007275,GO:1902183,GO:0006355,GO:0006417,GO:0035019,GO:0006351	intracellular ribonucleoprotein complex|miRNA binding|defense response to virus|gene silencing by RNA|miRNA metabolic process|multicellular organism development|regulation of shoot apical meristem development|regulation of transcription, DNA-templated|regulation of translation|somatic stem cell population maintenance|transcription, DNA-templated
Glyma.10G246300	712.44489297106	1418.56245763144	6.32732831067797	0.00446038049057258	-7.80862	1.77132380756469e-16	1.12489183630687e-12	Down	Soymetide	CG-1		GO:0033095,GO:0005773,GO:0045735,GO:0006909	aleurone grain|vacuole|nutrient reservoir activity|phagocytosis
Glyma.10G246500	18.0701555208162	35.4853728681524	0.654938173480025	0.0184565673274303	-5.75972	8.1105087075045e-06	0.00176737526511473	Down	Beta-conglycinin, beta chain {ECO:0000303|PubMed:2562562}	CG-4 {ECO:0000303|PubMed:2562562}		GO:0033095,GO:0005773,GO:0045735	aleurone grain|vacuole|nutrient reservoir activity
Glyma.10G257000	4.58497423575987	8.85609781039603	0.313850661123716	0.0354389334719511	-4.81852	0.000575009524964264	0.0547354891279687	Down	Anti-sigma-I factor RsgI6 {ECO:0000305}	rsgI6 {ECO:0000303|PubMed:20487018},Cthe_2119 {ECO:0000312|EMBL:ABN53326.1}		GO:0016021,GO:0005886,GO:0031176,GO:0045493	integral component of membrane|plasma membrane|endo-1,4-beta-xylanase activity|xylan catabolic process
Glyma.10G264100	34.0758471118966	49.3183565822326	18.8333376415607	0.381872774088859	-1.38884	0.0143031096673245	0.500653887520663	Down	Heavy metal-associated isoprenylated plant protein 22 {ECO:0000303|PubMed:21072340, ECO:0000303|PubMed:23368984}	HIPP22 {ECO:0000303|PubMed:21072340, ECO:0000303|PubMed:23368984},Synonyms=FP7 {ECO:0000303|PubMed:8837031},At1g22990 {ECO:0000312|Araport:AT1G22990},F19G10.25 {ECO:0000312|EMBL:AF000657}		GO:0005737,GO:0016020,GO:0046914,GO:0055073,GO:0046916,GO:0071585,GO:0030001	cytoplasm|membrane|transition metal ion binding|cadmium ion homeostasis|cellular transition metal ion homeostasis|detoxification of cadmium ion|metal ion transport
Glyma.10G268100	3.24994993180101	0.716780058218754	5.78311980538326	8.06819294018126	3.01224558451042	0.0299427553379394	0.736521121492292	Up	Origin of replication complex subunit 4 {ECO:0000303|PubMed:16179646}	ORC4 {ECO:0000303|PubMed:16179646},At2g01120 {ECO:0000312|Araport:AT2G01120},F23H14.9 {ECO:0000312|EMBL:AAF18660.1}		GO:0005634,GO:0000808,GO:0005524,GO:0003677,GO:0006260	nucleus|origin recognition complex|ATP binding|DNA binding|DNA replication	ko04110,ko04111,ko04113	Cell cycle|Cell cycle - yeast|Meiosis - yeast
Glyma.10G278000	13.3663527491296	26.4194489248871	0.313256573372068	0.0118570441897818	-6.39811	1.83212307331357e-11	3.1325076577339e-08	Down	Omega-6 fatty acid desaturase, endoplasmic reticulum isozyme 1	FAD2-1		GO:0005789,GO:0016021,GO:0016491,GO:0006636	endoplasmic reticulum membrane|integral component of membrane|oxidoreductase activity|unsaturated fatty acid biosynthetic process	ko01040	Biosynthesis of unsaturated fatty acids
Glyma.11G015100	5.83555724352389	10.7313447669316	0.939769720116204	0.0875724096584881	-3.51338	0.000954871650390303	0.0791411811070911	Down	11-beta-hydroxysteroid dehydrogenase-like 5	HSD5,At4g10020,T5L19.150		GO:0016021,GO:0016491,GO:0006694	integral component of membrane|oxidoreductase activity|steroid biosynthetic process
Glyma.11G034000	242.754593692379	151.321970845505	334.187216539252	2.20845138793789	1.14303507636593	0.0213835293519827	0.622516970408016	Up	Probable aquaporin TIP2-2, N-terminally processed	TIP2-2,At4g17340,dl4705w, FCAALL.412		GO:0042807,GO:0009507,GO:0005887,GO:0009705,GO:0005774,GO:0005773,GO:0015254,GO:0015250,GO:0009992,GO:0034220	central vacuole|chloroplast|integral component of plasma membrane|plant-type vacuole membrane|vacuolar membrane|vacuole|glycerol channel activity|water channel activity|cellular water homeostasis|ion transmembrane transport
Glyma.11G044800	147.864693149316	91.5660403528014	204.163345945831	2.22968411825165	1.15683933646326	1.50619938819781e-08	9.66538438064642e-06	Up	Probable xyloglucan endotransglucosylase/hydrolase protein 6	XTH6,Synonyms=XTR10,At5g65730,MPA24.8		GO:0048046,GO:0005618,GO:0004553,GO:0016762,GO:0042546,GO:0071555,GO:0009414,GO:0010411	apoplast|cell wall|hydrolase activity, hydrolyzing O-glycosyl compounds|xyloglucan:xyloglucosyl transferase activity|cell wall biogenesis|cell wall organization|response to water deprivation|xyloglucan metabolic process
Glyma.11G065800	9.54648827281002	17.7831	1.30987634696005	0.0736584921822998	-3.763	5.13564597585504e-06	0.00120157898005611	Down	Vicilin-like seed storage protein At2g18540	At2g18540 {ECO:0000312|Araport:AT2G18540},F24H14.11 {ECO:0000312|EMBL:AAD12213.1}		GO:0045735	nutrient reservoir activity
Glyma.11G107600	13.8655214430273	8.17938205227389	19.5516608337806	2.39035916268824	1.25722740619728	0.0254336640039508	0.688452206837442	Up	Beta-galactosidase 13	BGAL13,At2g16730,T24I21.14		GO:0048046,GO:0005618,GO:0005773,GO:0004565,GO:0030246,GO:0005975	apoplast|cell wall|vacuole|beta-galactosidase activity|carbohydrate binding|carbohydrate metabolic process
Glyma.11G119100	3.80731091400273	7.30136525463339	0.313256573372068	0.0429038354399922	-4.54275	0.00286669049475437	0.174352060569764	Down	BURP domain-containing protein BNM2A {ECO:0000303|PubMed:19714473}	BNM2A {ECO:0000303|PubMed:19714473},BnaA08g02780D {ECO:0000312|EMBL:CDY16489.1},GSBRNA2T00091082001 {ECO:0000312|EMBL:CDY16489.1}		GO:0000326	protein storage vacuole
Glyma.11G120600	2.86291732663196	5.0708964797839	0.654938173480025	0.129156289443309	-2.95281	0.0468287801733622	0.918107401189655	Down	Probable 1-acyl-sn-glycerol-3-phosphate acyltransferase 5	LPAT5,Synonyms=LPAAT5,At3g18850,MCB22.2		GO:0016021,GO:0003841,GO:0016024	integral component of membrane|1-acylglycerol-3-phosphate O-acyltransferase activity|CDP-diacylglycerol biosynthetic process	ko00561,ko00564	Glycerolipid metabolism|Glycerophospholipid metabolism
Glyma.11G121800	21.647045833674	12.3200858112609	30.9740058560871	2.51410634070226	1.33004567360853	0.00459889772366018	0.242179504420966	Up	Non-symbiotic hemoglobin 1	MHB1,Synonyms=GLB1		GO:0005737,GO:0016363,GO:0020037,GO:0046872,GO:0019825	cytoplasm|nuclear matrix|heme binding|metal ion binding|oxygen binding
Glyma.11G124200	3.23585768680241	6.15845880023276	0.313256573372068	0.0508660662567441	-4.29715	0.00795965791297836	0.352078241655264	Down	B3 domain-containing protein At3g06220	At3g06220,F28L1.16	B3	GO:0005634,GO:0003677,GO:0006355,GO:0006351	nucleus|DNA binding|regulation of transcription, DNA-templated|transcription, DNA-templated
Glyma.11G130600	2488.00024382933	3352.67659255624	1623.32389510241	0.48418743958382	-1.04636	1.48028666486976e-06	0.000450716872603564	Down	Lysine-specific demethylase JMJ30 {ECO:0000303|PubMed:18713399}	JMJ30 {ECO:0000303|PubMed:18713399},Synonyms=JMJD5 {ECO:0000303|PubMed:21115819},At3g20810 {ECO:0000312|Araport:AT3G20810},MOE17.12 {ECO:0000312|EMBL:BAB02489.1}		GO:0005737,GO:0005634,GO:0051213,GO:0046975,GO:0046872,GO:0003700,GO:0007623,GO:0009908,GO:0070544,GO:0042752	cytoplasm|nucleus|dioxygenase activity|histone methyltransferase activity (H3-K36 specific)|metal ion binding|transcription factor activity, sequence-specific DNA binding|circadian rhythm|flower development|histone H3-K36 demethylation|regulation of circadian rhythm
Glyma.11G136600	258.763619200175	359.598049519842	157.929188880507	0.439182551438708	-1.18711	2.33201596971188e-10	2.6581394337839e-07	Down	Transcription factor LUX	LUX,Synonyms=PCL1,At3g46640,F12A12.160	G2-like	GO:0005634,GO:0003677,GO:0003700,GO:0007623,GO:0042753,GO:0006351	nucleus|DNA binding|transcription factor activity, sequence-specific DNA binding|circadian rhythm|positive regulation of circadian rhythm|transcription, DNA-templated
Glyma.11G146200	200.807301324508	104.890437497538	296.724165151478	2.82889624860649	1.50023926603579	0.00687029422549562	0.318469300834392	Up
Glyma.11G153800	29.6024481933737	58.8910457256236	0.313850661123716	0.00532934433845788	-7.55183	8.00888716808605e-08	3.77434020119366e-05	Down	Annexin-like protein RJ4			GO:0005509,GO:0005544	calcium ion binding|calcium-dependent phospholipid binding
Glyma.11G161600	13.205631643736	18.2932223348048	8.11804095266718	0.443773152924608	-1.17211	0.0387425407587257	0.845488908634458	Down	Peroxidase 4 {ECO:0000250|UniProtKB:Q42578}	GSVIVT00023967001, LOC100257005		GO:0005576,GO:0020037,GO:0046872,GO:0004601,GO:0042744,GO:0006979	extracellular region|heme binding|metal ion binding|peroxidase activity|hydrogen peroxide catabolic process|response to oxidative stress	ko00940	Phenylpropanoid biosynthesis
Glyma.11G170300	180.966077418908	262.030363938694	99.9017908991209	0.38126036004932	-1.39115	0.000406718489661525	0.0419495678408664	Down	Asparagine synthetase [glutamine-hydrolyzing] 2	AS2		GO:0004066,GO:0005524,GO:0006541,GO:0070981	asparagine synthase (glutamine-hydrolyzing) activity|ATP binding|glutamine metabolic process|L-asparagine biosynthetic process	ko00250	Alanine, aspartate and glutamate metabolism
Glyma.11G179600	6.98858200433629	11.0719856803647	2.90517832830793	0.262390000509127	-1.93022	0.0184072385047393	0.573790964697004	Down	Serine/threonine-protein kinase Nek5	NEK5,Synonyms=NEK6,At3g44200,F26G5.150		GO:0055028,GO:0005524,GO:0004672,GO:0004674,GO:0043622,GO:0009913,GO:0007017	cortical microtubule|ATP binding|protein kinase activity|protein serine/threonine kinase activity|cortical microtubule organization|epidermal cell differentiation|microtubule-based process
Glyma.11G215800	38.6181905558488	17.1903801805008	60.0460009311968	3.49300017223048	1.80446671386821	0.00192023718621612	0.13088780440341	Up	Protein ODORANT1	ODO1	MYB
Glyma.11G221000	10851.7125996341	6438.79842886752	15264.6267704006	2.37072598855768	1.24532892397825	4.32430642309044e-11	6.62871440455387e-08	Up	Ribulose bisphosphate carboxylase/oxygenase activase, chloroplastic	RCA		GO:0009570,GO:0005524	chloroplast stroma|ATP binding
Glyma.11G229700	110.915940698958	170.593832393345	51.2380490045712	0.30035112222832	-1.73528	2.83342524206418e-12	6.29785428553605e-09	Down	Protein EARLY FLOWERING 4	ELF4,Synonyms=ARR08, ARR16, ARR19, ARR44, ARR80,At2g40080,T28M21.24		GO:0005634,GO:0042803,GO:0009649,GO:0009908,GO:0009648,GO:0048573,GO:0042753,GO:0010017,GO:0009585,GO:0009909,GO:0080167,GO:0010114,GO:0048511	nucleus|protein homodimerization activity|entrainment of circadian clock|flower development|photoperiodism|photoperiodism, flowering|positive regulation of circadian rhythm|red or far-red light signaling pathway|red, far-red light phototransduction|regulation of flower development|response to karrikin|response to red light|rhythmic process
Glyma.11G243100	88.3553349554949	58.8713885482482	117.839281362742	2.00163923883273	1.00118197654809	0.0063855779479858	0.30198349159549	Up
Glyma.11G252800	10.8148065558827	19.064928208062	2.56468490370327	0.13452371158779	-2.89407	0.00935553601964201	0.39161110943236	Down	Oil body-associated protein 1A {ECO:0000303|PubMed:24406791}	OBAP1A {ECO:0000303|PubMed:24406791},At1g05510 {ECO:0000312|Araport:AT1G05510},T25N20.16 {ECO:0000312|EMBL:AAF79727.1}		GO:0005811,GO:0009793,GO:0019915,GO:0009737,GO:0010344	lipid particle|embryo development ending in seed dormancy|lipid storage|response to abscisic acid|seed oilbody biogenesis
Glyma.11G253300	1.75808196201063	3.51616392402127	0	0	#NAME?	0.0362486152396483	0.818382905974264	Down	Cysteine proteinase inhibitor 2	CYS2,At2g31980,F22D22.27		GO:0005576,GO:0004869,GO:0002020,GO:0006952,GO:2000117	extracellular region|cysteine-type endopeptidase inhibitor activity|protease binding|defense response|negative regulation of cysteine-type endopeptidase activity
Glyma.12G002000	106.914033534415	67.1897788480044	146.638288220825	2.18244933582156	1.12594816299223	1.08176348357842e-06	0.000343490813564252	Up
Glyma.12G003600	39.658086001988	21.3208803781273	57.9952916258487	2.7201171151143	1.44366876829813	2.31022776572498e-05	0.00418901615214914	Up	40S ribosomal protein S20-1	RPS20A,At3g45030,F14D17_100,and Name=RPS20C,OrderedLocusNames=At5g62300,ORFNames=MMI9.13, MMI9_120		GO:0005618,GO:0005829,GO:0022627,GO:0003729,GO:0003735,GO:0006412	cell wall|cytosol|cytosolic small ribosomal subunit|mRNA binding|structural constituent of ribosome|translation	ko03010	Ribosome
Glyma.12G015100	63.6624346415795	104.160387699906	23.1644815832532	0.222392428588034	-2.16882	0.0480539190022491	0.929586125033063	Down	Alcohol dehydrogenase-like 1	At1g22430,F12K8.22		GO:0005737,GO:0004022,GO:0008270	cytoplasm|alcohol dehydrogenase (NAD) activity|zinc ion binding	ko00350,ko00010,ko00680,ko00071,ko00830,ko00625,ko00626,ko00980,ko00982	Tyrosine metabolism|Glycolysis / Gluconeogenesis|Methane metabolism|Fatty acid degradation|Retinol metabolism|Chloroalkane and chloroalkene degradation|Naphthalene degradation|Metabolism of xenobiotics by cytochrome P450|Drug metabolism - cytochrome P450
Glyma.12G022900	2.72545138216965	5.4509027643393	0	0	#NAME?	0.00416613619749776	0.225855388443372	Down	Auxin-responsive protein SAUR66 {ECO:0000305}	SAUR66 {ECO:0000303|PubMed:12036261},At1g29500 {ECO:0000312|Araport:AT1G29500},F15D2.8 {ECO:0000312|EMBL:AAG51723.1}		GO:0005730,GO:0005634,GO:0005886,GO:0009926,GO:0009734,GO:0007275,GO:0046620	nucleolus|nucleus|plasma membrane|auxin polar transport|auxin-activated signaling pathway|multicellular organism development|regulation of organ growth
Glyma.12G034600	5.92848382000054	9.63455842415742	2.22240921584366	0.230670583746864	-2.11609	0.0235501399066966	0.661926196073725	Down	Auxin-induced protein 6B			GO:0009734	auxin-activated signaling pathway	ko04075	Plant hormone signal transduction
Glyma.12G057400	70.3883891536958	41.7637439586141	99.0130343487775	2.37078922921506	1.24536740829333	2.66855388219829e-06	0.00072334081877587	Up	Aldehyde dehydrogenase family 3 member F1	ALDH3F1,At4g36250,F23E13.140		GO:0005783,GO:0016020,GO:0004028,GO:0004029,GO:0004030,GO:0006081	endoplasmic reticulum|membrane|3-chloroallyl aldehyde dehydrogenase activity|aldehyde dehydrogenase (NAD) activity|aldehyde dehydrogenase [NAD(P)+] activity|cellular aldehyde metabolic process	ko00280,ko00310,ko00330,ko00340,ko00380,ko00010,ko00053,ko00620,ko00071,ko00561,ko00410,ko00903,ko00981,ko00625	Valine, leucine and isoleucine degradation|Lysine degradation|Arginine and proline metabolism|Histidine metabolism|Tryptophan metabolism|Glycolysis / Gluconeogenesis|Ascorbate and aldarate metabolism|Pyruvate metabolism|Fatty acid degradation|Glycerolipid metabolism|beta-Alanine metabolism|Limonene and pinene degradation|Insect hormone biosynthesis|Chloroalkane and chloroalkene degradation
Glyma.12G060200	377.339951145548	511.459998047871	243.219904243224	0.475540423828921	-1.07236	3.28836086901323e-07	0.000128228766729048	Down	Transcription factor LUX	LUX,Synonyms=PCL1,At3g46640,F12A12.160	G2-like	GO:0005634,GO:0003677,GO:0003700,GO:0007623,GO:0042753,GO:0006351	nucleus|DNA binding|transcription factor activity, sequence-specific DNA binding|circadian rhythm|positive regulation of circadian rhythm|transcription, DNA-templated
Glyma.12G063400	132.786737639423	74.3537633067936	191.219711972052	2.57175566464677	1.36275358273313	1.72266720604351e-10	2.12720688826273e-07	Up	Actin-97	AC97		GO:0005737,GO:0005856,GO:0005524	cytoplasm|cytoskeleton|ATP binding
Glyma.12G064300	2.85153643496019	5.38922220879667	0.313850661123716	0.0582367267416487	-4.10193	0.0156285167130364	0.524387350409935	Down	Osmotin-like protein			GO:0005618,GO:0005576	cell wall|extracellular region
Glyma.12G075200	27.9814766287372	6.89755404287184	49.0653992146026	7.11344904434761	2.83054923813764	0.0254383569144863	0.688452206837442	Up	Exocyst complex component EXO70A1	EXO70A1,At5g03540,F12E4.320		GO:0005618,GO:0005856,GO:0005829,GO:0000145,GO:0005576,GO:0009524,GO:0005886,GO:0006887	cell wall|cytoskeleton|cytosol|exocyst|extracellular region|phragmoplast|plasma membrane|exocytosis
Glyma.12G075600	68.0879683439536	42.7594843747233	93.416452313184	2.18469548169776	1.12743220070467	0.00201028771669223	0.134695918530319	Up
Glyma.12G084000	11.827698728499	16.9028947292594	6.75250272773865	0.399487947827652	-1.32378	0.0294137962309641	0.731470933996532	Down	Putative phospholipid:diacylglycerol acyltransferase 2	PDAT2,At3g44830,F28D10.20		GO:0016021,GO:0008374,GO:0046027,GO:0006071,GO:0006629	integral component of membrane|O-acyltransferase activity|phospholipid:diacylglycerol acyltransferase activity|glycerol metabolic process|lipid metabolic process	ko00561	Glycerolipid metabolism
Glyma.12G088300	15.0399156434318	21.417	8.66284354571354	0.404484685260804	-1.30584	0.0160283644942938	0.531735011365177	Down	Poly [ADP-ribose] polymerase 3	PARP3,Synonyms=PM38		GO:0005737,GO:0005634,GO:0003677,GO:0003910,GO:0003950,GO:0051103,GO:0006273,GO:0006471	cytoplasm|nucleus|DNA binding|DNA ligase (ATP) activity|NAD+ ADP-ribosyltransferase activity|DNA ligation involved in DNA repair|lagging strand elongation|protein ADP-ribosylation	ko04210,ko04214,ko04217,ko03410	Apoptosis|Apoptosis - fly|Necroptosis|Base excision repair
Glyma.12G105900	29.3080432568003	39.5861500358952	19.0299364777053	0.480722082355817	-1.05673	0.00668312977364616	0.312406292118089	Down	Uncharacterized GPI-anchored protein At4g28100	At4g28100,T13J8.210		GO:0031225,GO:0046658	anchored component of membrane|anchored component of plasma membrane
Glyma.12G161500	2.70383512672363	5.40767025344726	0	0	#NAME?	0.00424157826256808	0.228312064544092	Down	Probable aminotransferase TAT2	At5g53970,K19P17.14		GO:0005829,GO:0004838,GO:0030170,GO:0006572,GO:0010189	cytosol|L-tyrosine:2-oxoglutarate aminotransferase activity|pyridoxal phosphate binding|tyrosine catabolic process|vitamin E biosynthetic process	ko00270,ko00350,ko00360,ko00400,ko00401,ko00950,ko00960,ko00130	Cysteine and methionine metabolism|Tyrosine metabolism|Phenylalanine metabolism|Phenylalanine, tyrosine and tryptophan biosynthesis|Novobiocin biosynthesis|Isoquinoline alkaloid biosynthesis|Tropane, piperidine and pyridine alkaloid biosynthesis|Ubiquinone and other terpenoid-quinone biosynthesis
Glyma.12G172500	1065.01976646898	680.103674058191	1449.93585887977	2.13193357746177	1.09216249017997	1.60381081370644e-06	0.000472157655049708	Up	Aquaporin PIP2-7	PIP2-7		GO:0016021,GO:0005886,GO:0015250	integral component of membrane|plasma membrane|water channel activity
Glyma.12G173700	8.87727242622225	15.4746914953774	2.27985335706709	0.147327871301869	-2.7629	0.00106061096602208	0.0865108254743951	Down	Beta-galactosidase 8	BGAL8,At2g28470,T17D12.3		GO:0048046,GO:0005618,GO:0005773,GO:0004565,GO:0030246,GO:0005975	apoplast|cell wall|vacuole|beta-galactosidase activity|carbohydrate binding|carbohydrate metabolic process
Glyma.12G200600	8.5399200602851	3.08686931704396	13.9929708035262	4.53306226028582	2.18048597635488	0.0079090295413789	0.35094145112416	Up
Glyma.12G205700	5.69222026106586	9.16203130628807	2.22240921584366	0.242567302113275	-2.04354	0.0298863840448794	0.735641924878777	Down	Zinc finger CCCH domain-containing protein 2	At1g03790,F11M21.28	C3H	GO:0005634,GO:0003677,GO:0046872,GO:0003700,GO:0010187,GO:0006355,GO:0006351	nucleus|DNA binding|metal ion binding|transcription factor activity, sequence-specific DNA binding|negative regulation of seed germination|regulation of transcription, DNA-templated|transcription, DNA-templated
Glyma.12G213600	34.0991286327672	66.0055	2.19279601360448	0.0332214330755906	-4.91174	4.41974846649194e-06	0.0010777466068435	Down	2S albumin large chain {ECO:0000303|Ref.2}			GO:0045735	nutrient reservoir activity
Glyma.12G216700	7.16641744154875	11.7693381548975	2.56349672819997	0.217811460123034	-2.19885	0.0378940530683228	0.835172154238583	Down	Indole-3-acetic acid-amido synthetase GH3.6	GH3.6,Synonyms=DFL1,At5g54510,F24B18.13		GO:0009507,GO:0005737,GO:0010279,GO:0010252,GO:0009734,GO:0009733,GO:0009826	chloroplast|cytoplasm|indole-3-acetic acid amido synthetase activity|auxin homeostasis|auxin-activated signaling pathway|response to auxin|unidimensional cell growth	ko04075	Plant hormone signal transduction
Glyma.12G221000	1270.46555604775	741.504587808123	1799.42652428737	2.42672338630629	1.27900967010934	1.73908117880412e-20	3.86545573612792e-16	Up	Protein SYM1	SYM1,AFR120C		GO:0016021,GO:0005743,GO:0005739,GO:0006067	integral component of membrane|mitochondrial inner membrane|mitochondrion|ethanol metabolic process	ko04146	Peroxisome
Glyma.12G233400	13.9162708658309	5.09856854675979	22.733973184902	4.45889331023112	2.15668568010889	0.0364184407490375	0.819304334543377	Up	Protein trichome birefringence-like 41	TBL41,At3g14850,T21E2.11		GO:0005794,GO:0016021,GO:0016413,GO:0071554	Golgi apparatus|integral component of membrane|O-acetyltransferase activity|cell wall organization or biogenesis
Glyma.12G234500	19.1962709904223	12.4892864239117	25.903255556933	2.07403807373167	1.05244237837471	0.0230015747842359	0.654198340024583	Up	Bidirectional sugar transporter SWEET2 {ECO:0000303|PubMed:21107422}	SWEET2 {ECO:0000303|PubMed:21107422},At3g14770,T21E2.2		GO:0005887,GO:0051119	integral component of plasma membrane|sugar transmembrane transporter activity
Glyma.13G005500	11.6459559610988	16.8834671455735	6.4084447766241	0.379569239029454	-1.39757	0.0266123676948726	0.702927031198971	Down	36.4 kDa proline-rich protein	TPRP-F1
Glyma.13G009100	175.148996056851	242.622682690014	107.675309423688	0.443797373888817	-1.17203	0.00447939249843567	0.237621615901503	Down	Probable E3 ubiquitin-protein ligase XERICO	XERICO,At2g04240,T23O15.13		GO:0016021,GO:0016740,GO:0008270,GO:0009688,GO:0009687,GO:0016567,GO:0010200,GO:0009739,GO:0006970,GO:0009651	integral component of membrane|transferase activity|zinc ion binding|abscisic acid biosynthetic process|abscisic acid metabolic process|protein ubiquitination|response to chitin|response to gibberellin|response to osmotic stress|response to salt stress
Glyma.13G035100	446.647463634899	295.126500574397	598.168426695401	2.02682044998061	1.01921829038555	1.52197081622632e-08	9.66538438064642e-06	Up	Probable calcium-binding protein CML44	CML44,At1g21550,F24J8.15		GO:0005509	calcium ion binding
Glyma.13G035200	26.6354395685732	51.9888337291705	1.28204540797581	0.0246600147765281	-5.34168	4.34824024526898e-10	4.49527143867878e-07	Down	Alcohol dehydrogenase 1	ADH1		GO:0005737,GO:0004022,GO:0008270	cytoplasm|alcohol dehydrogenase (NAD) activity|zinc ion binding	ko00350,ko00010,ko00071,ko00592	Tyrosine metabolism|Glycolysis / Gluconeogenesis|Fatty acid degradation|alpha-Linolenic acid metabolism
Glyma.13G081000	11.2077937164672	16.3215874051856	6.09400002774874	0.373370547635127	-1.42132	0.0247208853562872	0.679617957717002	Down	WAT1-related protein At1g44800	At1g44800,T12C22.7		GO:0016021,GO:0005886,GO:0015171,GO:0034639,GO:0032973,GO:0080144,GO:0043090,GO:0006865	integral component of membrane|plasma membrane|amino acid transmembrane transporter activity|L-amino acid efflux transmembrane transporter activity|amino acid export|amino acid homeostasis|amino acid import|amino acid transport
Glyma.13G082800	18.2289062495993	11.7827099270535	24.675102572145	2.09417890493002	1.06638469643782	0.0345491668977576	0.794952725296541	Up	Ubiquitin-fold modifier 1	Os01g0962400, LOC_Os01g73140,P0483G10.25		GO:0005737,GO:0005634,GO:1990592	cytoplasm|nucleus|protein K69-linked ufmylation
Glyma.13G087400	55.7215700812115	32.9996567777814	78.4434833846415	2.37709997752029	1.24920258230411	0.000114668005142349	0.0150367300902596	Up	Probable glucan 1,3-beta-glucosidase A	exgA,Synonyms=exg1,NFIA_021060		GO:1990819,GO:0000935,GO:0005576,GO:0046557,GO:0004338,GO:0046872,GO:0070879,GO:1904541,GO:0000272	actin fusion focus|barrier septum|extracellular region|glucan endo-1,6-beta-glucosidase activity|glucan exo-1,3-beta-glucosidase activity|metal ion binding|fungal-type cell wall beta-glucan metabolic process|fungal-type cell wall disassembly involved in conjugation with cellular fusion|polysaccharide catabolic process
Glyma.13G123500	331.488850681395	654.716953997166	8.26074736562392	0.012617280360911	-6.30846	3.51202624616192e-11	5.57584338381722e-08	Down	Glycinin B4 subunit			GO:0033095,GO:0005773,GO:0045735	aleurone grain|vacuole|nutrient reservoir activity
Glyma.13G160400	4.59964018629166	8.25951065246711	0.939769720116204	0.113780314555983	-3.13568	0.00727639897291234	0.331759015324969	Down	pEARLI1-like lipid transfer protein 1	AZI1,At4g12470,T1P17.60		GO:0048046,GO:0005618,GO:0009707,GO:0005783,GO:0009506,GO:0043621,GO:0070417,GO:0009631,GO:0050832,GO:0009682,GO:0009626,GO:0009627	apoplast|cell wall|chloroplast outer membrane|endoplasmic reticulum|plasmodesma|protein self-association|cellular response to cold|cold acclimation|defense response to fungus|induced systemic resistance|plant-type hypersensitive response|systemic acquired resistance
Glyma.13G168700	109.659189643486	153.499370850643	65.8190084363277	0.428790086054296	-1.22166	8.65857228693423e-08	4.00946012961848e-05	Down	Formate dehydrogenase 1, mitochondrial {ECO:0000255|HAMAP-Rule:MF_03210}	Os06g0486800, LOC_Os06g29180,P0008F02.23, P0404G03.8		GO:0005739,GO:0008863,GO:0051287,GO:0016616,GO:0042183	mitochondrion|formate dehydrogenase (NAD+) activity|NAD binding|oxidoreductase activity, acting on the CH-OH group of donors, NAD or NADP as acceptor|formate catabolic process	ko00630,ko00680	Glyoxylate and dicarboxylate metabolism|Methane metabolism
Glyma.13G170900	2.93598000244024	5.55870343150842	0.313256573372068	0.0563542518919852	-4.14933	0.0148295819905831	0.509844406813958	Down
Glyma.13G186400	4.42301593302386	7.27974899918737	1.56628286686034	0.215156163630804	-2.21654	0.0486412994725852	0.933203650916938	Down	Protein ZINC INDUCED FACILITATOR-LIKE 1	ZIFL1,At5g13750,MXE10.2		GO:0016021,GO:0009705,GO:0005886,GO:0022821,GO:0010540,GO:0009630,GO:0090333,GO:0080167,GO:0009414,GO:0048364	integral component of membrane|plant-type vacuole membrane|plasma membrane|potassium ion antiporter activity|basipetal auxin transport|gravitropism|regulation of stomatal closure|response to karrikin|response to water deprivation|root development
Glyma.13G191900	59.4066959286526	30.4552396174395	88.3581522398657	2.90124633231484	1.53667279375087	1.37792737641888e-07	5.90032876908533e-05	Up	Protein LNK3 {ECO:0000303|PubMed:23818596}	LNK3 {ECO:0000303|PubMed:23818596},At3g12320 {ECO:0000312|Araport:AT3G12320},F28J15.9 {ECO:0000312|EMBL:AAG51066.1}, T2E22.34 {ECO:0000312|EMBL:AAG51013.1}		GO:0007623,GO:0006355,GO:0006351	circadian rhythm|regulation of transcription, DNA-templated|transcription, DNA-templated
Glyma.13G194400	8.1650562492683	16.3301124985366	0	0	#NAME?	8.59553499410273e-07	0.000278909425275798	Down	Albumin-1 chain a			GO:0045735,GO:0009405	nutrient reservoir activity|pathogenesis
Glyma.13G199300	562.392745948406	370.579835791956	754.205656104856	2.03520424821028	1.02517358716646	1.20401627594749e-08	7.98855813895067e-06	Up	Protein LNK2 {ECO:0000303|PubMed:23818596}	LNK2 {ECO:0000303|PubMed:23818596},At3g54500 {ECO:0000312|Araport:AT3G54500},T14E10.70 {ECO:0000312|EMBL:CAB77570.1}		GO:0005634,GO:0006355,GO:0048511,GO:0006351	nucleus|regulation of transcription, DNA-templated|rhythmic process|transcription, DNA-templated
Glyma.13G200300	4.14978747628186	8.29957495256373	0	0	#NAME?	0.00021221389546662	0.0248256750238767	Down
Glyma.13G203700	16.8014555943725	24.0287229496511	9.57418823909386	0.398447651968656	-1.32754	0.030542640486706	0.744784717606158	Down	Zinc finger protein WIP2	WIP2 {ECO:0000303|PubMed:11782451},Synonyms=NTT,At3g57670 {ECO:0000312|Araport:AT3G57670},F15B8.140 {ECO:0000312|EMBL:CAB41188.1}	C2H2	GO:0005634,GO:0046872,GO:0003676,GO:0003700,GO:1990058,GO:0009860,GO:0010468,GO:0006355,GO:0006351,GO:0010500	nucleus|metal ion binding|nucleic acid binding|transcription factor activity, sequence-specific DNA binding|fruit replum development|pollen tube growth|regulation of gene expression|regulation of transcription, DNA-templated|transcription, DNA-templated|transmitting tissue development
Glyma.13G223700	13.7599987245563	22.4208349316969	5.0991625174157	0.227429644477998	-2.13651	0.0104432140187577	0.416581640883101	Down	Oil body-associated protein 2A {ECO:0000303|PubMed:24406791}	OBAP2A {ECO:0000303|PubMed:24406791},At5g45690 {ECO:0000312|Araport:AT5G45690},MRA19.8 {ECO:0000312|EMBL:AAK96510.1}
Glyma.13G227700	54.4562509747588	33.0816934396738	75.8308085098438	2.29222874119565	1.19675101762123	0.00794698235282	0.352078241655264	Up	Receptor-like protein 51 {ECO:0000303|PubMed:18434605}	RLP51 {ECO:0000303|PubMed:18434605},Synonyms=PDO1 {ECO:0000303|PubMed:15955925}, SNC2 {ECO:0000303|PubMed:20841424},At4g18760 {ECO:0000312|Araport:AT4G18760},F28A21.170 {ECO:0000312|EMBL:CAB37461.1}		GO:0016021,GO:0005886,GO:0006952,GO:1900426,GO:1902290,GO:0031347,GO:0009617	integral component of membrane|plasma membrane|defense response|positive regulation of defense response to bacterium|positive regulation of defense response to oomycetes|regulation of defense response|response to bacterium
Glyma.13G238500	27.0658833066972	14.4126125701443	39.7191540432501	2.75586080247021	1.4625030198791	0.000479537738078243	0.0475834165368978	Up
Glyma.13G245600	268.002275809953	166.830247318179	369.174304301727	2.21287392565951	1.14592125863687	0.0311911311640547	0.751936304103518	Up
Glyma.13G247200	41.0686804984397	58.8047184126919	23.3326425841876	0.396781809589478	-1.33358	0.00246687218658125	0.15510938639644	Down	Transcription factor MYB39	MYB39,Synonyms=FCA0,At4g17785,dl4925c	MYB	GO:0005634,GO:0003677,GO:0003700	nucleus|DNA binding|transcription factor activity, sequence-specific DNA binding
Glyma.13G248000	59.9665547274661	39.413500602388	80.5196088525442	2.04294486969943	1.03065027245861	0.000344433388908745	0.0371636938605567	Up	B-box domain protein 31 {ECO:0000303|PubMed:19920209}	MIP1B {ECO:0000303|PubMed:27015278},Synonyms=BBX31 {ECO:0000303|PubMed:19920209},At3g21890 {ECO:0000312|Araport:AT3G21890}		GO:0005634,GO:0030674,GO:0003700,GO:0008270,GO:0007623,GO:0009909,GO:0006355,GO:0010224	nucleus|protein binding, bridging|transcription factor activity, sequence-specific DNA binding|zinc ion binding|circadian rhythm|regulation of flower development|regulation of transcription, DNA-templated|response to UV-B
Glyma.13G257800	6.56687489367524	10.2279773712909	2.90577241605958	0.284100395471723	-1.81553	0.0334972258880897	0.783317032945365	Down
Glyma.13G288100	38.9579653038015	74.1260503493957	3.7898802582073	0.0511275083502165	-4.28976	2.23479752740728e-09	1.83973498672895e-06	Down	2S albumin large chain {ECO:0000303|Ref.2}			GO:0045735	nutrient reservoir activity
Glyma.13G294200	74.305229941791	46.7212022786123	101.88925760497	2.18079271585038	1.12485264846262	0.0249386490722697	0.681861979673097	Up
Glyma.13G295900	80.8512701512904	44.8663624447979	116.836177857783	2.60409294382923	1.38078094128717	0.0318926692026251	0.76264481803846	Up	O-acyltransferase WSD1	WSD1,At5g37300,MNJ8.9		GO:0005783,GO:0005789,GO:0016021,GO:0005886,GO:0004144,GO:0047196,GO:0103095,GO:0019432,GO:0010025	endoplasmic reticulum|endoplasmic reticulum membrane|integral component of membrane|plasma membrane|diacylglycerol O-acyltransferase activity|long-chain-alcohol O-fatty-acyltransferase activity|wax ester synthase activity|triglyceride biosynthetic process|wax biosynthetic process
Glyma.13G301700	79.3826347474143	51.3119750698397	107.453294424989	2.09411729481737	1.06634225215988	0.0416594649884867	0.87429746238889	Up
Glyma.13G306600	60.3529211073327	36.2696086833827	84.4362335312826	2.32801611587191	1.21910104544895	1.44287465339511e-05	0.00288925900189307	Up	Cyclin-U1-1	CYCU1-1,At3g21870,MEK6.1		GO:0007049,GO:0051301,GO:0000079	cell cycle|cell division|regulation of cyclin-dependent protein serine/threonine kinase activity
Glyma.13G313000	792.772296338539	1085.39193218317	500.152660493906	0.460803738874207	-1.11778	2.80629092156441e-10	3.11877141568061e-07	Down	Transcription factor LHW	LHW,Synonyms=BHLH156,At2g27230,F12K2		GO:0005634,GO:0003677,GO:0003700,GO:0010078,GO:0045893,GO:0006355,GO:0048364,GO:0010479,GO:0006351	nucleus|DNA binding|transcription factor activity, sequence-specific DNA binding|maintenance of root meristem identity|positive regulation of transcription, DNA-templated|regulation of transcription, DNA-templated|root development|stele development|transcription, DNA-templated
Glyma.13G321100	2854.22744626729	1664.18499751278	4044.26989502181	2.4301804793735	1.2810634607563	0.00829422517890412	0.362548167259591	Up	Alpha-farnesene synthase	TPS7,RCOM_0906600		GO:0000287,GO:0010334,GO:0051762	magnesium ion binding|sesquiterpene synthase activity|sesquiterpene biosynthetic process	ko00909	Sesquiterpenoid and triterpenoid biosynthesis
Glyma.13G327100	2.74387991825796	0.358390029109377	5.12936980740653	14.3122558966089	3.83917918234988	0.0231869932432075	0.656153989427531	Up	Fasciclin-like arabinogalactan protein 12	FLA12,At5g60490,MUF9.12		GO:0031225,GO:0005886,GO:0009834	anchored component of membrane|plasma membrane|plant-type secondary cell wall biogenesis
Glyma.13G329000	2.82867266321571	5.03083217968729	0.626513146744136	0.12453469413545	-3.00538	0.0475789763141348	0.925634929132843	Down	Dof zinc finger protein DOF5.3	DOF5.3,At5g60200,F15L12.9	Dof	GO:0005634,GO:0046872,GO:0003700,GO:0044212,GO:0006355,GO:0048364,GO:0006351	nucleus|metal ion binding|transcription factor activity, sequence-specific DNA binding|transcription regulatory region DNA binding|regulation of transcription, DNA-templated|root development|transcription, DNA-templated
Glyma.13G347500	80.8718221944538	160.74702461532	0.996619773587982	0.00619992672320357	-7.33353	3.22810541130273e-12	6.83343799781197e-09	Down	Seed linoleate 9S-lipoxygenase-2	LOX1.2,Synonyms=LOX2		GO:0005737,GO:0046872,GO:0016702,GO:0031408	cytoplasm|metal ion binding|oxidoreductase activity, acting on single donors with incorporation of molecular oxygen, incorporation of two atoms of oxygen|oxylipin biosynthetic process	ko00591	Linoleic acid metabolism
Glyma.13G347600	6.6744275884508	13.3488551769016	0	0	#NAME?	9.54147739889826e-07	0.000307360026297553	Down	Seed linoleate 13S-lipoxygenase-1	LOX1.1,Synonyms=LOX1		GO:0005737,GO:0016165,GO:0046872,GO:0031408	cytoplasm|linoleate 13S-lipoxygenase activity|metal ion binding|oxylipin biosynthetic process	ko00591	Linoleic acid metabolism
Glyma.13G363300	10.1871558207208	18.1507142500947	2.22359739134696	0.122507431978076	-3.02906	5.01705462598821e-05	0.00756027614724339	Down	Late embryogenesis abundant protein 1
Glyma.13G365000	34.5377106930411	17.4708302811771	51.6045911049052	2.95375722128693	1.56255125127559	2.26587808375788e-05	0.00412816984981036	Up
Glyma.13G365800	3.44638630707301	6.26625946740187	0.626513146744136	0.0999819988309392	-3.32219	0.0190462900299872	0.583115548893286	Down	SNF1-related protein kinase regulatory subunit gamma-like PV42a	PV42A,Synonyms=CBSCBS4,At1g15330,F9L1.27		GO:0003006,GO:0009553,GO:0009555,GO:0010183,GO:0048443	developmental process involved in reproduction|embryo sac development|pollen development|pollen tube guidance|stamen development
Glyma.13G370700	8.52704367667387	12.5239938414528	4.53009351189499	0.36171316987565	-1.46708	0.0424500580012378	0.883803928898507	Down	Putative receptor-like protein kinase At1g80870	At1g80870,F23A5.23		GO:0016021,GO:0005886,GO:0005524,GO:0004675,GO:0007166,GO:0006468	integral component of membrane|plasma membrane|ATP binding|transmembrane receptor protein serine/threonine kinase activity|cell surface receptor signaling pathway|protein phosphorylation
Glyma.14G011700	44.2985563741094	26.3968531304058	62.200259617813	2.35635131621679	1.23655465138335	0.000112035320496472	0.0147349649034029	Up
Glyma.14G021900	4.95719906976332	8.91777836593866	0.996619773587982	0.111756508481368	-3.16157	0.00410149530517187	0.223882516572756	Down	Stigma-specific STIG1-like protein 1 {ECO:0000303|PubMed:19279211}	At4g26880 {ECO:0000312|Araport:AT4G26880},F10M23.220 {ECO:0000312|EMBL:CAB36534.1}
Glyma.14G033000	3.64304271038911	7.28608542077823	0	0	#NAME?	0.00532951550034894	0.267881888545745	Down
Glyma.14G048000	62.6809689315154	98.4887052959908	26.8732	0.272855983701655	-1.87379	0.000140854490055746	0.0177555022360689	Down	Subtilase peptide GmSubPep	Glyma18g48580		GO:0005618,GO:0005576,GO:0004252	cell wall|extracellular region|serine-type endopeptidase activity
Glyma.14G066000	151.26809539276	99.6691099282804	202.867080857239	2.03540576416522	1.02531642869056	3.64789255578156e-07	0.000137226369458164	Up	Ultraviolet-B receptor UVR8	UVR8,At5g63860,MGI19.7		GO:0000785,GO:0005829,GO:0005634,GO:0003682,GO:0005085,GO:0009881,GO:0042803,GO:0009649,GO:0018298,GO:0009411,GO:0010224	chromatin|cytosol|nucleus|chromatin binding|guanyl-nucleotide exchange factor activity|photoreceptor activity|protein homodimerization activity|entrainment of circadian clock|protein-chromophore linkage|response to UV|response to UV-B
Glyma.14G072300	9.14982883779645	4.74017851765042	13.5594791579425	2.86054187779062	1.51628846530824	0.0338955354867748	0.788896405512612	Up	Jasmonate O-methyltransferase	JMT,Synonyms=NTR1		GO:0005737,GO:0005634,GO:0030795,GO:0102078,GO:0031408	cytoplasm|nucleus|jasmonate O-methyltransferase activity|methyl jasmonate methylesterase activity|oxylipin biosynthetic process	ko00592	alpha-Linolenic acid metabolism
Glyma.14G072700	2.29105499451205	4.5821099890241	0	0	#NAME?	0.0206663642209354	0.60921920097975	Down	Bifunctional dihydroflavonol 4-reductase/flavanone 4-reductase	DFR		GO:0050662,GO:0045552,GO:0047890,GO:0009813	coenzyme binding|dihydrokaempferol 4-reductase activity|flavanone 4-reductase activity|flavonoid biosynthetic process	ko00941	Flavonoid biosynthesis
Glyma.14G077900	35.3171184975487	22.9894694125889	47.6447675825085	2.07246051343919	1.0513446143347	0.00336796755101898	0.195456435395559	Up	Type IV inositol polyphosphate 5-phosphatase 11 {ECO:0000303|PubMed:15181205}	IP5P11 {ECO:0000305},At1g47510 {ECO:0000312|Araport:AT1G47510},F16N3.22 {ECO:0000312|EMBL:AAD46036.1}		GO:0005886,GO:0034485,GO:0043813,GO:0004439,GO:0046856,GO:0009737,GO:0009733,GO:0009753,GO:0009651	plasma membrane|phosphatidylinositol-3,4,5-trisphosphate 5-phosphatase activity|phosphatidylinositol-3,5-bisphosphate 5-phosphatase activity|phosphatidylinositol-4,5-bisphosphate 5-phosphatase activity|phosphatidylinositol dephosphorylation|response to abscisic acid|response to auxin|response to jasmonic acid|response to salt stress	ko04070,ko00562	Phosphatidylinositol signaling system|Inositol phosphate metabolism
Glyma.14G094100	416.842050742293	595.74818235973	237.935919124856	0.399390088245681	-1.32413	2.20173470922839e-08	1.29941834731783e-05	Down	Protein REVERSION-TO-ETHYLENE SENSITIVITY1	RTE1,At2g26070,T19L18.12		GO:0005783,GO:0005789,GO:0005794,GO:0000139,GO:0016021,GO:0010105,GO:0009723	endoplasmic reticulum|endoplasmic reticulum membrane|Golgi apparatus|Golgi membrane|integral component of membrane|negative regulation of ethylene-activated signaling pathway|response to ethylene	ko04016	MAPK signaling pathway - plant
Glyma.14G096800	7.61114027577879	12.6019337698858	2.62034678167175	0.207932118158996	-2.26582	0.0427787940225153	0.886269213345101	Down	Heat shock factor protein HSF30	HSF30	HSF	GO:0005634,GO:0043565,GO:0003700,GO:0006351	nucleus|sequence-specific DNA binding|transcription factor activity, sequence-specific DNA binding|transcription, DNA-templated
Glyma.14G117700	39.2969953876851	77.6536269675024	0.940363807867852	0.0121097216522982	-6.36769	5.58407900538126e-12	1.03431103377174e-08	Down	Bowman-Birk type proteinase inhibitor			GO:0005576,GO:0004867	extracellular region|serine-type endopeptidase inhibitor activity
Glyma.14G121400	24.9086023989027	46.5697507816378	3.24745401616753	0.0697331199257348	-3.84201	1.64541542623036e-06	0.000479514868246619	Down	Stearoyl-[acyl-carrier-protein] 9-desaturase 6, chloroplastic	S-ACP-DES6,Synonyms=AAD6, SAD6,At1g43800,F28H19.7		GO:0009507,GO:0016020,GO:0045300,GO:0046872,GO:0006633	chloroplast|membrane|acyl-[acyl-carrier-protein] desaturase activity|metal ion binding|fatty acid biosynthetic process	ko00061,ko01040	Fatty acid biosynthesis|Biosynthesis of unsaturated fatty acids
Glyma.14G124700	50.1598627530705	70.4560523390597	29.8636731670812	0.423862424527655	-1.23833	0.0494157587312782	0.939174065258761	Down	LRR receptor-like serine/threonine-protein kinase RCH1	RCH1,At5g48940,K19E20.5
Glyma.14G156300	289.177169973493	179.706575377211	398.647764569774	2.21832597796155	1.14947138183555	4.43666777010754e-06	0.0010777466068435	Up	Probable calcium-binding protein CML44	CML44,At1g21550,F24J8.15		GO:0005509	calcium ion binding
Glyma.14G156400	34.8080514438158	52.8328420382443	16.7832608493873	0.317667197180844	-1.65441	0.00012993010716395	0.0165974511030639	Down	Alcohol dehydrogenase 1 {ECO:0000303|PubMed:3309331}			GO:0005737,GO:0004022,GO:0008270	cytoplasm|alcohol dehydrogenase (NAD) activity|zinc ion binding	ko00350,ko00010,ko00071,ko00592	Tyrosine metabolism|Glycolysis / Gluconeogenesis|Fatty acid degradation|alpha-Linolenic acid metabolism
Glyma.14G167400	13.1891295213695	18.5705042246857	7.80775481805336	0.420438493407979	-1.25003	0.0384079943234077	0.841078315099885	Down	Probable glycerol-3-phosphate acyltransferase 2	GPAT2,At1g02390,T6A9.17, T6A9.8		GO:0016021,GO:0016020,GO:0090447,GO:0004366,GO:0016791,GO:0016024,GO:0010143,GO:0016311	integral component of membrane|membrane|glycerol-3-phosphate 2-O-acyltransferase activity|glycerol-3-phosphate O-acyltransferase activity|phosphatase activity|CDP-diacylglycerol biosynthetic process|cutin biosynthetic process|dephosphorylation	ko00561,ko00564	Glycerolipid metabolism|Glycerophospholipid metabolism
Glyma.14G170900	22.3537932824595	31.2890443651526	13.4185421997663	0.428857527355834	-1.22143	0.00712273231053981	0.327778408004904	Down	Probable beta-D-xylosidase 7	BXL7,At1g78060,F28K19.27, F28K19.32		GO:0048046,GO:0005618,GO:0009507,GO:0009505,GO:0009506,GO:0005578,GO:0046556,GO:0009044,GO:0031222,GO:0045493	apoplast|cell wall|chloroplast|plant-type cell wall|plasmodesma|proteinaceous extracellular matrix|alpha-L-arabinofuranosidase activity|xylan 1,4-beta-xylosidase activity|arabinan catabolic process|xylan catabolic process
Glyma.14G176400	39.9705348123592	25.3602576003884	54.5808120243299	2.15221836009639	1.10582445849241	0.0484181019209876	0.933187798014477	Up	Protein EXORDIUM	EXO,At4g08950,T3H13.3		GO:0048046,GO:0005618,GO:0005615,GO:0005794,GO:0009505,GO:0009741	apoplast|cell wall|extracellular space|Golgi apparatus|plant-type cell wall|response to brassinosteroid
Glyma.14G203100	18.4236458164827	11.8281311097057	25.0191605232596	2.11522516035774	1.08081124275034	0.0285738688577665	0.724186297721295	Up	CHALLAH {ECO:0000303|PubMed:22027592}	EPFL6 {ECO:0000303|PubMed:19435754},Synonyms=CHAL {ECO:0000303|PubMed:20056678},At2g30370 {ECO:0000312|Araport:AT2G30370},T9D9.18		GO:0005576,GO:0010052,GO:0010374	extracellular region|guard cell differentiation|stomatal complex development
Glyma.14G211100	28.5586675132933	44.926364532331	12.1909704942557	0.271354484636356	-1.88175	3.5041089237846e-05	0.00572689919477649	Down	Glutamate decarboxylase 1	GAD1,Synonyms=GAD, GDH1,At5g17330,MKP11.30, MKP11_18		GO:0005829,GO:0005516,GO:0004351,GO:0030170,GO:0006536,GO:0046686	cytosol|calmodulin binding|glutamate decarboxylase activity|pyridoxal phosphate binding|glutamate metabolic process|response to cadmium ion	ko02024,ko00250,ko00650,ko00410,ko00430	Quorum sensing|Alanine, aspartate and glutamate metabolism|Butanoate metabolism|beta-Alanine metabolism|Taurine and hypotaurine metabolism
Glyma.14G214500	98.7079711948406	55.4587856567281	141.957156732953	2.55968743368493	1.3559676518644	0.0225195767026983	0.644077123260603	Up	Protein ODORANT1	ODO1	MYB
Glyma.14G216200	5.23110227885501	8.55305191523843	1.90915264247159	0.223213031019978	-2.16351	0.0303363872021675	0.742197994873503	Down	Protein WALLS ARE THIN 1	WAT1,At1g75500,F10A5.28, F1B16.19		GO:0016021,GO:0009705,GO:0005886,GO:0005774,GO:0022857,GO:0009851,GO:0010315,GO:0009734,GO:0071555,GO:0006952,GO:0009834,GO:0090355,GO:0090358,GO:0006810,GO:0000162,GO:0009826	integral component of membrane|plant-type vacuole membrane|plasma membrane|vacuolar membrane|transmembrane transporter activity|auxin biosynthetic process|auxin efflux|auxin-activated signaling pathway|cell wall organization|defense response|plant-type secondary cell wall biogenesis|positive regulation of auxin metabolic process|positive regulation of tryptophan metabolic process|transport|trypto…
Glyma.15G002200	2.39718733325846	4.45269306640897	0.341681600107957	0.076735942723202	-3.70395	0.0393118112207509	0.849344252031868	Down	Ent-kaurene oxidase, chloroplastic	KO,Synonyms=CYP701A3, GA3, KO1,At5g25900,T1N24.23		GO:0009707,GO:0005783,GO:0016021,GO:0052617,GO:0052616,GO:0052615,GO:0020037,GO:0005506,GO:0016709,GO:0010241,GO:0009740,GO:0009686,GO:0044550	chloroplast outer membrane|endoplasmic reticulum|integral component of membrane|ent-kaur-16-en-19-al oxidase activity|ent-kaur-16-en-19-ol oxidase activity|ent-kaurene oxidase activity|heme binding|iron ion binding|oxidoreductase activity, acting on paired donors, with incorporation or reduction of molecular oxygen, NAD(P)H as one donor, and incorporation of one atom of oxygen|ent-kaurene oxidati…	ko00904	Diterpenoid biosynthesis
Glyma.15G003900	381.501247734182	253.329487924656	509.673007543709	2.01189767412822	1.0085569309974	4.04639352037882e-10	4.37078515719604e-07	Up	Aquaporin NIP6-1	NIP6-1,At1g80760,F23A5.11		GO:0005887,GO:0005886,GO:0046715,GO:0015254,GO:0015168,GO:0015204,GO:0015250,GO:0046713,GO:0080029,GO:0009992	integral component of plasma membrane|plasma membrane|borate transmembrane transporter activity|glycerol channel activity|glycerol transmembrane transporter activity|urea transmembrane transporter activity|water channel activity|borate transport|cellular response to boron-containing substance levels|cellular water homeostasis
Glyma.15G026300	135.991290924366	269.390660093795	2.59192175493586	0.00962142397228403	-6.69953	1.74214251706448e-09	1.48933083564585e-06	Down	Seed linoleate 9S-lipoxygenase-3	LOX1.3,Synonyms=LOX3		GO:0005737,GO:0046872,GO:0016702,GO:0031408	cytoplasm|metal ion binding|oxidoreductase activity, acting on single donors with incorporation of molecular oxygen, incorporation of two atoms of oxygen|oxylipin biosynthetic process	ko00591	Linoleic acid metabolism
Glyma.15G042400	20.1321968858894	10.9170853625338	29.3473084092451	2.68819995765187	1.42664045477719	0.00257592759090101	0.159930565818315	Up	Exocyst complex component EXO70A1	EXO70A1,At5g03540,F12E4.320		GO:0005618,GO:0005856,GO:0005829,GO:0000145,GO:0005576,GO:0009524,GO:0005886,GO:0006887	cell wall|cytoskeleton|cytosol|exocyst|extracellular region|phragmoplast|plasma membrane|exocytosis
Glyma.15G068400	15.9473445244415	9.61611037950682	22.2785786693762	2.31679731098498	1.21213183305565	0.0206652136104005	0.60921920097975	Up
Glyma.15G083600	18.6797030680573	11.452	25.9074141711945	2.26226269198883	1.17776646355631	0.0158836496217453	0.530610066783708	Up	Putative Myb family transcription factor At1g14600	At1g14600,T5E21.10	G2-like	GO:0005634,GO:0003677,GO:0003700,GO:0006355,GO:0006351	nucleus|DNA binding|transcription factor activity, sequence-specific DNA binding|regulation of transcription, DNA-templated|transcription, DNA-templated
Glyma.15G084200	12.2462621650371	17.1709525968149	7.32157173325936	0.426392868536452	-1.22974	0.0453717778048644	0.907313095158544	Down	Probable LRR receptor-like serine/threonine-protein kinase At2g24230	At2g24230,F27D4.14		GO:0016021,GO:0005524,GO:0004674	integral component of membrane|ATP binding|protein serine/threonine kinase activity
Glyma.15G085400	21.8697909543638	36.2729146030305	7.46666730569705	0.205846907738515	-2.28036	0.0426472184862908	0.885949033793661	Down	Ethylene-responsive transcription factor RAP2-11	RAP2-11,Synonyms=ERF002,At5g19790,T29J13.210	ERF	GO:0005634,GO:0043565,GO:0003700,GO:0035865,GO:0009873,GO:0048528,GO:0009723,GO:0000302,GO:0006351	nucleus|sequence-specific DNA binding|transcription factor activity, sequence-specific DNA binding|cellular response to potassium ion|ethylene-activated signaling pathway|post-embryonic root development|response to ethylene|response to reactive oxygen species|transcription, DNA-templated
Glyma.15G119500	5.61962287851334	10.2988819491588	0.940363807867852	0.0913073683638695	-3.45312	0.00130899059608352	0.100674512038575	Down	Hydrophobic seed protein
Glyma.15G119700	42.1379667899556	83.3077388330592	0.968194746852093	0.0116219064448774	-6.42701	1.70507063240161e-13	5.41408642091293e-10	Down	Hydrophobic seed protein
Glyma.15G119800	8.84581002601045	17.3499384519129	0.341681600107957	0.0196935338448007	-5.66613	0.000170575344001306	0.0210632120617613	Down	Hydrophobic seed protein
Glyma.15G138000	2.08260380758376	4.16520761516752	0	0	#NAME?	0.0175699680815204	0.561506370306189	Down	Desiccation-related protein PCC13-62
Glyma.15G142900	29.3148139207585	43.1290064878571	15.5006213536599	0.359401308212932	-1.47633	0.0123771587660193	0.458130071427662	Down	Outer envelope pore protein 16-2, chloroplastic	OEP162,At4g16160,dl4120w, FCAALL.207		GO:0031359,GO:0031305,GO:0005744,GO:0009527,GO:0046930,GO:0015171,GO:0015288,GO:0015266,GO:0042803,GO:0030150	integral component of chloroplast outer membrane|integral component of mitochondrial inner membrane|mitochondrial inner membrane presequence translocase complex|plastid outer membrane|pore complex|amino acid transmembrane transporter activity|porin activity|protein channel activity|protein homodimerization activity|protein import into mitochondrial matrix
Glyma.15G146800	5.70603161224148	1.69337350070307	9.7186897237799	5.73924755509923	2.52086160455179	0.0101798051017191	0.412143038243918	Up	Probable polygalacturonase	GSVIVT00026920001, LOC100243180		GO:0016021,GO:0004650,GO:0005975	integral component of membrane|polygalacturonase activity|carbohydrate metabolic process
Glyma.15G150500	206.936601136064	98.5110204804111	315.362181791718	3.20128834574836	1.67865262885036	0.0438853014428298	0.895308485699659	Up
Glyma.15G181600	2.88876911336063	5.15102507997713	0.626513146744136	0.12162882863442	-3.03944	0.0462757555535092	0.913957721441943	Down	21 kDa protein			GO:0004857	enzyme inhibitor activity
Glyma.15G199600	33.4861910046591	65.6897425135906	1.28263949572746	0.0195257196427904	-5.67848	1.47564176950252e-19	1.63995448053662e-15	Down	Repetitive proline-rich cell wall protein 1	PRP1		GO:0005618,GO:0005576,GO:0005199,GO:0007275	cell wall|extracellular region|structural constituent of cell wall|multicellular organism development	ko03020,ko00230,ko00240	RNA polymerase|Purine metabolism|Pyrimidine metabolism
Glyma.15G219800	16.7699585262975	23.0241768301299	10.515740222465	0.456726001543902	-1.1306	0.0273467647868444	0.710265707041988	Down	Zinc finger protein CONSTANS-LIKE 1	COL1,At5g15850,F14F8_230		GO:0005634,GO:0003677,GO:0042802,GO:0003700,GO:0008270,GO:0009909,GO:0009416,GO:0006351	nucleus|DNA binding|identical protein binding|transcription factor activity, sequence-specific DNA binding|zinc ion binding|regulation of flower development|response to light stimulus|transcription, DNA-templated
Glyma.15G229400	114.611012378085	65.8093741937585	163.412650562412	2.48312117482361	1.31215466588508	4.57919353312162e-09	3.44867063668999e-06	Up	Protein LNK3 {ECO:0000303|PubMed:23818596}	LNK3 {ECO:0000303|PubMed:23818596},At3g12320 {ECO:0000312|Araport:AT3G12320},F28J15.9 {ECO:0000312|EMBL:AAG51066.1}, T2E22.34 {ECO:0000312|EMBL:AAG51013.1}		GO:0007623,GO:0006355,GO:0006351	circadian rhythm|regulation of transcription, DNA-templated|transcription, DNA-templated
Glyma.16G008500	740.553704741266	491.447469777674	989.659939704857	2.01376545931261	1.00989566428282	0.00171826349809514	0.121630072522805	Up	Putative receptor-like protein kinase At1g72540	At1g72540,F28P22.27
Glyma.16G014100	11.5586226597213	16.7632742452836	6.35397107415892	0.379041169474789	-1.39957	0.026904814484116	0.706187249930612	Down	Pectinesterase 3	PME3,Synonyms=ARATH27,At3g14310,MLN21.10		GO:0048046,GO:0005618,GO:0005737,GO:0005886,GO:0045330,GO:0030599,GO:0046910,GO:0042545,GO:0050829,GO:0045490,GO:0009620,GO:0009624	apoplast|cell wall|cytoplasm|plasma membrane|aspartyl esterase activity|pectinesterase activity|pectinesterase inhibitor activity|cell wall modification|defense response to Gram-negative bacterium|pectin catabolic process|response to fungus|response to nematode	ko00040	Pentose and glucuronate interconversions
Glyma.16G020200	22.4245880687061	30.0348884227265	14.8142877146857	0.493235982973594	-1.01965	0.0213323353705115	0.621612223273096	Down	CBL-interacting serine/threonine-protein kinase 9	CIPK9,Synonyms=PKS6, SnRK3.12,At1g01140,F6F3.28, T25K16.13		GO:0005737,GO:0005634,GO:0005524,GO:0004674,GO:0051365,GO:0035556,GO:0018105,GO:0018107,GO:0055075,GO:0043266,GO:0009409,GO:0010555,GO:0009651,GO:0009611	cytoplasm|nucleus|ATP binding|protein serine/threonine kinase activity|cellular response to potassium ion starvation|intracellular signal transduction|peptidyl-serine phosphorylation|peptidyl-threonine phosphorylation|potassium ion homeostasis|regulation of potassium ion transport|response to cold|response to mannitol|response to salt stress|response to wounding
Glyma.16G029100	5.35486425574277	10.7097285114855	0	0	#NAME?	1.65106406349134e-05	0.00324762840170107	Down	GDSL esterase/lipase At4g01130	At4g01130,F2N1.17, IG002N01.17		GO:0005576,GO:0016788,GO:0016042	extracellular region|hydrolase activity, acting on ester bonds|lipid catabolic process
Glyma.16G045000	24.3815507929522	35.5464922035731	13.2166093823312	0.371811916254361	-1.42736	0.00473955936234624	0.246927629346226	Down	Xyloglucan endotransglucosylase/hydrolase 1 {ECO:0000305}	XTH1 {ECO:0000305},Synonyms=EXT {ECO:0000303|PubMed:8244968}, XTH {ECO:0000305}		GO:0048046,GO:0005618,GO:0004553,GO:0016762,GO:0042546,GO:0071555,GO:0010411	apoplast|cell wall|hydrolase activity, hydrolyzing O-glycosyl compounds|xyloglucan:xyloglucosyl transferase activity|cell wall biogenesis|cell wall organization|xyloglucan metabolic process
Glyma.16G057400	2.07969639864975	0	4.1593927972995	Inf	Inf	0.018532540882405	0.575535961645432	Up	26S protease regulatory subunit 7	RPT1		GO:0005737,GO:0005634,GO:0000502,GO:0005524,GO:0016787,GO:0030163	cytoplasm|nucleus|proteasome complex|ATP binding|hydrolase activity|protein catabolic process	ko03050	Proteasome
Glyma.16G068200	12.7908142470676	17.9154047220096	7.66622377212556	0.427912396682136	-1.22461	0.0416543405110987	0.87429746238889	Down
Glyma.16G071800	74.1852921510169	146.462619835066	1.9079644669683	0.0130269721319808	-6.26235	1.38108951906056e-09	1.2529582342922e-06	Down	P24 oleosin isoform B			GO:0016021,GO:0012511,GO:0019915,GO:0050826,GO:0010344	integral component of membrane|monolayer-surrounded lipid storage body|lipid storage|response to freezing|seed oilbody biogenesis
Glyma.16G107500	20.7585705086542	40.8622028438284	0.654938173480025	0.0160279702977135	-5.96326	4.35584753094983e-08	2.20039597887323e-05	Down	Pectin acetylesterase 8 {ECO:0000303|PubMed:25115560}	PAE8 {ECO:0000303|PubMed:25115560},At4g19420 {ECO:0000312|Araport:AT4G19420}		GO:0005576,GO:0009505,GO:0052793,GO:0071555	extracellular region|plant-type cell wall|pectin acetylesterase activity|cell wall organization	ko04310	Wnt signaling pathway
Glyma.16G107600	6.50991861963692	12.0510484046701	0.968788834603741	0.0803904193288536	-3.63683	0.0347157058274573	0.796332876455079	Down	Pectin acetylesterase 8 {ECO:0000303|PubMed:25115560}	PAE8 {ECO:0000303|PubMed:25115560},At4g19420 {ECO:0000312|Araport:AT4G19420}		GO:0005576,GO:0009505,GO:0052793,GO:0071555	extracellular region|plant-type cell wall|pectin acetylesterase activity|cell wall organization	ko04310	Wnt signaling pathway
Glyma.16G131800	4.37471674521145	7.0978755433549	1.65155794706801	0.232683418718748	-2.10356	0.0493280812154287	0.938634932156165	Down	Beta-galactosidase 3	BGAL3,At4g36360,C7A10.1000, F23E13.200		GO:0048046,GO:0005618,GO:0009505,GO:0005773,GO:0004565,GO:0030246,GO:0005975	apoplast|cell wall|plant-type cell wall|vacuole|beta-galactosidase activity|carbohydrate binding|carbohydrate metabolic process
Glyma.16G133800	53.2639981246435	33.9380939818683	72.5899022674187	2.1388915448876	1.09686333074059	0.00195913817259365	0.132471984241447	Up	Cytochrome P450 716B1	CYP716B1		GO:0016021,GO:0020037,GO:0005506,GO:0004497,GO:0016705	integral component of membrane|heme binding|iron ion binding|monooxygenase activity|oxidoreductase activity, acting on paired donors, with incorporation or reduction of molecular oxygen
Glyma.16G144100	6.31484173136776	9.72391104667594	2.90577241605958	0.298827539876858	-1.74261	0.0491317767233686	0.935889195322692	Down
Glyma.16G158200	2.21092639431883	4.42185278863765	0	0	#NAME?	0.0125829232888373	0.463456585736718	Down	Protein NUCLEAR FUSION DEFECTIVE 4 {ECO:0000303|PubMed:16698901}	NFD4 {ECO:0000303|PubMed:16698901},At1g31470 {ECO:0000312|Araport:AT1G31470},T8E3.15 {ECO:0000312|EMBL:AAG51261.1}		GO:0016021,GO:0000741,GO:0010197,GO:0009651,GO:0006810	integral component of membrane|karyogamy|polar nucleus fusion|response to salt stress|transport
Glyma.16G158400	15.5244971767287	22.016	9.03295017255739	0.410289427943368	-1.28529	0.0169768331962228	0.550064244099773	Down	Laccase-15	TT10,Synonyms=LAC15,At5g48100,MDN11.18		GO:0048046,GO:0005507,GO:0052716,GO:0016722,GO:0009809,GO:0046274,GO:0010023,GO:0046688	apoplast|copper ion binding|hydroquinone:oxygen oxidoreductase activity|oxidoreductase activity, oxidizing metal ions|lignin biosynthetic process|lignin catabolic process|proanthocyanidin biosynthetic process|response to copper ion
Glyma.16G175500	60.4973311688119	38.8086689611691	82.1859933764547	2.11772254953366	1.08251358903206	0.000160826711541483	0.0199703649018578	Up	Isoflavone 7-O-glucosyltransferase 1	GmIF7GT1,Synonyms=GmIF7GT, UGT88E3,Glyma16g29400,Gma.32181		GO:0043231,GO:0050004,GO:0080043,GO:0080044,GO:0009813,GO:0052696	intracellular membrane-bounded organelle|isoflavone 7-O-glucosyltransferase activity|quercetin 3-O-glucosyltransferase activity|quercetin 7-O-glucosyltransferase activity|flavonoid biosynthetic process|flavonoid glucuronidation
Glyma.16G178100	11.8655716725733	6.75187774736625	16.9792655977803	2.51474719079496	1.33041337223005	0.0348664512084431	0.798122153460417	Up	Heavy metal-associated isoprenylated plant protein 39 {ECO:0000303|PubMed:21072340, ECO:0000303|PubMed:23368984}	HIPP39 {ECO:0000303|PubMed:21072340, ECO:0000303|PubMed:23368984},At1g01490 {ECO:0000312|Araport:AT1G01490},F22L4.5 {ECO:0000312|EMBL:AAF81309.1}		GO:0005737,GO:0046914,GO:0046916,GO:0030001	cytoplasm|transition metal ion binding|cellular transition metal ion homeostasis|metal ion transport
Glyma.16G178400	21.2150659364438	4.78946684007233	37.6406650328152	7.85905118245829	2.97435514747253	0.00125144378812168	0.0975554097051473	Up	Heavy metal-associated isoprenylated plant protein 39 {ECO:0000303|PubMed:21072340, ECO:0000303|PubMed:23368984}	HIPP39 {ECO:0000303|PubMed:21072340, ECO:0000303|PubMed:23368984},At1g01490 {ECO:0000312|Araport:AT1G01490},F22L4.5 {ECO:0000312|EMBL:AAF81309.1}		GO:0005737,GO:0046914,GO:0046916,GO:0030001	cytoplasm|transition metal ion binding|cellular transition metal ion homeostasis|metal ion transport
Glyma.16G180900	7.09353496155171	11.5661	2.6209408694234	0.226604843959396	-2.14175	0.0095622141368438	0.396444047606126	Down	Putative transporter arsB	arsB,DDB_G0289879		GO:0016021,GO:0005887,GO:0015446,GO:0005215,GO:0098656,GO:0015700	integral component of membrane|integral component of plasma membrane|ATPase-coupled arsenite transmembrane transporter activity|transporter activity|anion transmembrane transport|arsenite transport
Glyma.16G196000	52.2351690803451	75.1508606904294	29.3194774702609	0.390141605843176	-1.35793	7.06258823551524e-06	0.00157768993679193	Down
Glyma.16G208900	80.7192728968751	159.843243812402	1.59530198134788	0.00998041545766038	-6.64668	6.00224025654622e-13	1.77882392243004e-09	Down	Bowman-Birk type proteinase inhibitor D-II			GO:0005576,GO:0004867	extracellular region|serine-type endopeptidase inhibitor activity
Glyma.16G210000	12.1627197700359	24.0121829666997	0.313256573372068	0.0130457349007583	-6.26028	1.94099095293503e-10	2.33202194112902e-07	Down	Probable aquaporin TIP-type alpha			GO:0016021,GO:0005774,GO:0005215,GO:0010431	integral component of membrane|vacuolar membrane|transporter activity|seed maturation
Glyma.17G011800	5.22044901943631	1.69337350070307	8.74752453816956	5.1657384118375	2.36897458857786	0.0201545079258349	0.602660137851828	Up	Probable F-box protein At4g22030	At4g22030,F1N20.130
Glyma.17G013600	344.330909071106	477.693329263331	210.968488878882	0.441640014534482	-1.17906	2.42027430615411e-05	0.00433834169378125	Down	Peroxidase 42	PER42,Synonyms=P42,At4g21960,F1N20.3, T8O5.170		GO:0005576,GO:0009505,GO:0020037,GO:0046872,GO:0004601,GO:0042744,GO:0009664,GO:0006979,GO:0048511	extracellular region|plant-type cell wall|heme binding|metal ion binding|peroxidase activity|hydrogen peroxide catabolic process|plant-type cell wall organization|response to oxidative stress|rhythmic process	ko00940	Phenylpropanoid biosynthesis
Glyma.17G015400	44.8198618222862	21.495208279644	68.1445153649285	3.17021889150343	1.66458245638489	0.00237141902495716	0.151682102640929	Up	Cytochrome P450 77A3	CYP77A3		GO:0016020,GO:0052722,GO:0020037,GO:0005506,GO:0016709,GO:0010143,GO:0044550	membrane|fatty acid in-chain hydroxylase activity|heme binding|iron ion binding|oxidoreductase activity, acting on paired donors, with incorporation or reduction of molecular oxygen, NAD(P)H as one donor, and incorporation of one atom of oxygen|cutin biosynthetic process|secondary metabolite biosynthetic process
Glyma.17G023900	42.4302135399313	58.1897342264838	26.6706928533789	0.458340173020421	-1.12551	0.0183758466015183	0.573790964697004	Down	Monothiol glutaredoxin-S2	GRXS2,Synonyms=ROXY10,At5g18600,T28N17.80		GO:0005737,GO:0051537,GO:0009055,GO:0046872,GO:0015035,GO:0045454	cytoplasm|2 iron, 2 sulfur cluster binding|electron carrier activity|metal ion binding|protein disulfide oxidoreductase activity|cell redox homeostasis
Glyma.17G027400	18.3244840113471	31.205747554164	5.44322046853025	0.174430061612286	-2.51928	2.16825242218862e-06	0.000606210648905491	Down	Late embryogenesis abundant protein Lea5	LEA5		GO:0006950	response to stress
Glyma.17G041400	1.87256851525776	3.74513703051551	0	0	#NAME?	0.0262237613457333	0.698289317251293	Down	ABC transporter B family member 11	ABCB11,Synonyms=MDR8, PGP11,At1g02520,T14P4.15		GO:0016021,GO:0005886,GO:0009506,GO:0005524,GO:0042626,GO:0010329,GO:0010540	integral component of membrane|plasma membrane|plasmodesma|ATP binding|ATPase activity, coupled to transmembrane movement of substances|auxin efflux transmembrane transporter activity|basipetal auxin transport	ko02010	ABC transporters
Glyma.17G044500	58.9415316410355	79.2867177706114	38.5963455114596	0.486794593050563	-1.03861	0.0327862497744089	0.774843140601581	Down	Pectinesterase PPE8B			GO:0005618,GO:0005576,GO:0045330,GO:0004857,GO:0030599,GO:0042545,GO:0045490	cell wall|extracellular region|aspartyl esterase activity|enzyme inhibitor activity|pectinesterase activity|cell wall modification|pectin catabolic process	ko00040	Pentose and glucuronate interconversions
Glyma.17G053700	6.26426634742396	9.62216619103669	2.90636650381122	0.302049086048689	-1.72715	0.0496238804052322	0.942726486980424	Down	Heat stress transcription factor A-2	HSFA2,Synonyms=HSF04,At2g26150,T19L18.4	HSF	GO:0005737,GO:0005634,GO:0043565,GO:0003700,GO:0044212,GO:0034605,GO:0071456,GO:0034620,GO:0010286,GO:0045893,GO:0010200,GO:0009408,GO:0009644,GO:0042542,GO:0001666,GO:0006351	cytoplasm|nucleus|sequence-specific DNA binding|transcription factor activity, sequence-specific DNA binding|transcription regulatory region DNA binding|cellular response to heat|cellular response to hypoxia|cellular response to unfolded protein|heat acclimation|positive regulation of transcription, DNA-templated|response to chitin|response to heat|response to high light intensity|response to hyd…
Glyma.17G074600	39.2652325742479	52.950565656713	25.5798994917829	0.483090202616937	-1.04964	0.0114452616733306	0.436727607232824	Down	Reticulon-like protein B21	RTNLB21,At5g58000,MTI20.26		GO:0012505,GO:0005789,GO:0016021	endomembrane system|endoplasmic reticulum membrane|integral component of membrane
Glyma.17G086400	4.82189122324136	9.64378244648271	0	0	#NAME?	4.98915887380317e-05	0.0075438118563281	Down	Oleosin 5	At3g01570,F4P13.12		GO:0016021,GO:0012511,GO:0019915,GO:0050826,GO:0010344,GO:0006810	integral component of membrane|monolayer-surrounded lipid storage body|lipid storage|response to freezing|seed oilbody biogenesis|transport
Glyma.17G092800	38.9439986520752	52.5549989282414	25.332998375909	0.482028330178422	-1.05281	0.00226893685897863	0.146390884076975	Down	Snakin-2	SN2		GO:0005576,GO:0009505,GO:0006952,GO:0009737,GO:0009741,GO:0009739	extracellular region|plant-type cell wall|defense response|response to abscisic acid|response to brassinosteroid|response to gibberellin
Glyma.17G111100	17.1343589751338	26.2099034020787	8.05881454818881	0.307472119395513	-1.70147	0.00436121353804352	0.232462094268809	Down	pEARLI1-like lipid transfer protein 1	AZI1,At4g12470,T1P17.60		GO:0048046,GO:0005618,GO:0009707,GO:0005783,GO:0009506,GO:0043621,GO:0070417,GO:0009631,GO:0050832,GO:0009682,GO:0009626,GO:0009627	apoplast|cell wall|chloroplast outer membrane|endoplasmic reticulum|plasmodesma|protein self-association|cellular response to cold|cold acclimation|defense response to fungus|induced systemic resistance|plant-type hypersensitive response|systemic acquired resistance
Glyma.17G140100	2.09802394646942	4.19604789293884	0	0	#NAME?	0.0173541438966698	0.557414098831328	Down
Glyma.17G140400	27.1572362517524	38.3046026365542	16.0098698669506	0.41796204019807	-1.25856	0.00192265569522263	0.13088780440341	Down	14 kDa proline-rich protein DC2.15			GO:0016021	integral component of membrane
Glyma.17G143900	16.3810902053383	25.7538652507894	7.0083151598873	0.272126730944687	-1.87765	0.046985478381976	0.919318862672695	Down	Ethylene-responsive transcription factor ERF034	ERF034,At2g44940,T13E15.25, T14P1.26	ERF	GO:0005634,GO:0003700,GO:0044212,GO:0009873,GO:0006351	nucleus|transcription factor activity, sequence-specific DNA binding|transcription regulatory region DNA binding|ethylene-activated signaling pathway|transcription, DNA-templated
Glyma.17G173600	11.083787337765	5.87167227796561	16.2959023975644	2.77534263257801	1.4726658917535	0.0448429086301885	0.902829103372464	Up	Lipase			GO:0046872,GO:0004806,GO:0016042	metal ion binding|triglyceride lipase activity|lipid catabolic process
Glyma.17G210500	8.00618	3.81604160838344	12.1963172840206	3.19606506837518	1.67629678025168	0.0262802471329072	0.698303709531534	Up	Ethylene-responsive transcription factor SHINE 2	SHN2,Synonyms=ERF004,At5g11190,F2I11.80	ERF	GO:0005634,GO:0003677,GO:0003700,GO:0009873,GO:0006351	nucleus|DNA binding|transcription factor activity, sequence-specific DNA binding|ethylene-activated signaling pathway|transcription, DNA-templated
Glyma.17G229300	295.313180069357	445.862342945227	144.764017193488	0.324683211049453	-1.6229	5.07145929934798e-09	3.66993168035336e-06	Down	Protein REVERSION-TO-ETHYLENE SENSITIVITY1	RTE1,At2g26070,T19L18.12		GO:0005783,GO:0005789,GO:0005794,GO:0000139,GO:0016021,GO:0010105,GO:0009723	endoplasmic reticulum|endoplasmic reticulum membrane|Golgi apparatus|Golgi membrane|integral component of membrane|negative regulation of ethylene-activated signaling pathway|response to ethylene	ko04016	MAPK signaling pathway - plant
Glyma.17G237100	244.458801232748	331.487318925626	157.43028353987	0.474920983554102	-1.07424	0.0446102731726309	0.900764705523192	Down	Snakin-1	SN1		GO:0005618,GO:0005576,GO:0006952	cell wall|extracellular region|defense response
Glyma.17G239800	29.8317186714494	41.8302711929617	17.8331661499372	0.426322030466247	-1.22998	0.00428501971721195	0.229501525914386	Down
Glyma.17G242100	653.032299072658	964.361545910199	341.703052235118	0.354330856185899	-1.49683	7.25474936143462e-07	0.000240673603069563	Down
Glyma.17G244900	49.1095253474752	27.4625185853476	70.7565321096028	2.57647643968657	1.36539939998066	0.000199123968225677	0.0237953142029684	Up	Serine carboxypeptidase II-3 chain B	CXP;2-3		GO:0004185	serine-type carboxypeptidase activity
Glyma.17G251500	11.9872587514937	17.9071602387196	6.06735726426779	0.338822972675965	-1.5614	0.0107938823995328	0.423505073423503	Down	Tubby-like F-box protein 5	TULP5,Synonyms=TULP8,Os02g0705300, LOC_Os02g47640,OsJ_007813, P0680A05.6-1		GO:0005929,GO:0035091,GO:0061512	cilium|phosphatidylinositol binding|protein localization to cilium
Glyma.17G256000	3.45606747387635	6.9121349477527	0	0	#NAME?	0.000923715921432663	0.0783642510903962	Down
Glyma.17G257200	58.1955871512103	90.7283632729622	25.6628110294583	0.282853234685278	-1.82187	0.00595826316235964	0.287927608506319	Down	Cytokinin riboside 5'-monophosphate phosphoribohydrolase LOG1	LOG1,At2g28305,T1B3.18, T3B23.2		GO:0005829,GO:0005634,GO:0070694,GO:0043733,GO:0016799,GO:0070635,GO:0070636,GO:0000701,GO:0017065,GO:0009691	cytosol|nucleus|deoxyribonucleoside 5'-monophosphate N-glycosidase activity|DNA-3-methylbase glycosylase activity|hydrolase activity, hydrolyzing N-glycosyl compounds|nicotinamide riboside hydrolase activity|nicotinic acid riboside hydrolase activity|purine-specific mismatch base pair DNA N-glycosylase activity|single-strand selective uracil DNA N-glycosylase activity|cytokinin biosynthetic proce…
Glyma.18G027500	9.89486790209734	15.5154547244483	4.27428107974635	0.275485388965829	-1.85995	0.00570998022562994	0.279550067125719	Down	Protein EARLY FLOWERING 4	ELF4,Synonyms=ARR08, ARR16, ARR19, ARR44, ARR80,At2g40080,T28M21.24		GO:0005634,GO:0042803,GO:0009649,GO:0009908,GO:0009648,GO:0048573,GO:0042753,GO:0010017,GO:0009585,GO:0009909,GO:0080167,GO:0010114,GO:0048511	nucleus|protein homodimerization activity|entrainment of circadian clock|flower development|photoperiodism|photoperiodism, flowering|positive regulation of circadian rhythm|red or far-red light signaling pathway|red, far-red light phototransduction|regulation of flower development|response to karrikin|response to red light|rhythmic process
Glyma.18G036400	16238.5083787151	9747.43872422792	22729.5780332023	2.33185133820913	1.22147581578328	1.00840893415698e-12	2.8017381724384e-09	Up	Ribulose bisphosphate carboxylase/oxygenase activase, chloroplastic	RCA		GO:0009570,GO:0005524	chloroplast stroma|ATP binding
Glyma.18G039500	327.056953300006	216.624059487481	437.48984711253	2.01958105737471	1.01405605083215	0.0109223648508687	0.424796856588381	Up	Probable calcium-binding protein CML27	CML27,At1g18210,T10F20.22, T10O22.19		GO:0005886,GO:0005773,GO:0005509	plasma membrane|vacuole|calcium ion binding
Glyma.18G044900	12.0271654297084	17.9011044271897	6.15322643222711	0.343734458242759	-1.54063	0.0138769600944999	0.489204111055432	Down	Butyrate--CoA ligase AAE11, peroxisomal	AAE11,At1g66120,F15E12.22		GO:0005777,GO:0047760,GO:0019605	peroxisome|butyrate-CoA ligase activity|butyrate metabolic process
Glyma.18G047600	8.70181625324873	14.8377594272909	2.56587307920656	0.172928607703882	-2.53175	0.00135265547113086	0.102963949167211	Down
Glyma.18G055300	185.490345959535	252.839997312566	118.140694606504	0.467254769269974	-1.09772	0.000177119054127741	0.0217504155585486	Down	Peroxidase 4 {ECO:0000250|UniProtKB:Q42578}	GSVIVT00023967001, LOC100257005		GO:0005576,GO:0020037,GO:0046872,GO:0004601,GO:0042744,GO:0006979	extracellular region|heme binding|metal ion binding|peroxidase activity|hydrogen peroxide catabolic process|response to oxidative stress	ko00940	Phenylpropanoid biosynthesis
Glyma.18G112600	14.6170335322926	19.9157	9.31837580694522	0.467891156093844	-1.09576	0.0428106026459561	0.886269213345101	Down
Glyma.18G132600	2.75520088248784	5.19714519160361	0.313256573372068	0.0602747396547932	-4.0523	0.0266657736193266	0.703084401229861	Down	ATP-dependent Clp protease proteolytic subunit {ECO:0000255|HAMAP-Rule:MF_00444}	clpP {ECO:0000255|HAMAP-Rule:MF_00444}		GO:0009570,GO:0004252	chloroplast stroma|serine-type endopeptidase activity	ko04112	Cell cycle - Caulobacter
Glyma.18G157800	2.56009240110291	5.12018480220581	0	0	#NAME?	0.00598998816050301	0.289119363395223	Down	Metallothionein-like protein 4B	MT4B,At2g23240,T20D16.13		GO:0005737,GO:0016020,GO:0005634,GO:0005886,GO:0008270,GO:0006829	cytoplasm|membrane|nucleus|plasma membrane|zinc ion binding|zinc II ion transport
Glyma.18G176100	3.6122024326178	7.22440486523559	0	0	#NAME?	0.000648311490741553	0.059792612052749	Down	B3 domain-containing transcription factor ABI3	ABI3,At3g24650,MSD24.2	B3	GO:0005829,GO:0005634,GO:0003677,GO:0001076,GO:0003700,GO:0009738,GO:0009793,GO:0031930,GO:0009657,GO:0045893,GO:0009737,GO:0009733,GO:0006351	cytosol|nucleus|DNA binding|transcription factor activity, RNA polymerase II transcription factor binding|transcription factor activity, sequence-specific DNA binding|abscisic acid-activated signaling pathway|embryo development ending in seed dormancy|mitochondria-nucleus signaling pathway|plastid organization|positive regulation of transcription, DNA-templated|response to abscisic acid|response …
Glyma.18G203500	1.87876463181812	3.75752926363623	0	0	#NAME?	0.0290888110879876	0.72769499612009	Down	Protein SLE1 {ECO:0000303|Ref.1}	SLE1 {ECO:0000303|Ref.1},Glyma18g43320.1 {ECO:0000312|EnsemblPlants:GLYMA18G43320.1}		GO:0005829,GO:0009737,GO:0048316	cytosol|response to abscisic acid|seed development
Glyma.18G210900	5.39295611446976	8.59311621533504	2.19279601360448	0.255180537380755	-1.97041	0.0485360337525996	0.933187798014477	Down	Non-specific lipid-transfer protein			GO:0008289,GO:0006869	lipid binding|lipid transport
Glyma.18G218500	2.05176352981244	4.10352705962489	0	0	#NAME?	0.0180147381113361	0.567560005670685	Down	Cytochrome P450 714A1	CYP714A1,Synonyms=ELA1,At5g24910,F6A4.120		GO:0005789,GO:0016021,GO:0020037,GO:0005506,GO:0004497,GO:0016705	endoplasmic reticulum membrane|integral component of membrane|heme binding|iron ion binding|monooxygenase activity|oxidoreductase activity, acting on paired donors, with incorporation or reduction of molecular oxygen
Glyma.18G221300	55.1936594467493	75.3386012325679	35.0487176609306	0.465215932968231	-1.10403	0.0032135009264457	0.18870933974137	Down	Probable calcium-binding protein CML25	CML25,At1g24620,F21J9.28		GO:0005737,GO:0005634,GO:0005509,GO:0009409,GO:0048767	cytoplasm|nucleus|calcium ion binding|response to cold|root hair elongation
Glyma.18G242100	10.2595437441794	17.9834216991431	2.53566578921573	0.141000185150335	-2.82623	0.0001232099534013	0.0159220211293645	Down	Seipin-1 {ECO:0000303|PubMed:26362606}	SEI1 {ECO:0000305},At5g16460 {ECO:0000312|Araport:AT5G16460},MQK4.19 {ECO:0000312|EMBL:BAB09613.1}		GO:0005783,GO:0005789,GO:0016021,GO:0006629,GO:0034389,GO:0019915,GO:0048316,GO:0010344	endoplasmic reticulum|endoplasmic reticulum membrane|integral component of membrane|lipid metabolic process|lipid particle organization|lipid storage|seed development|seed oilbody biogenesis
Glyma.18G259400	19.2492054821069	29.8367555940035	8.66165537021025	0.290301515622933	-1.78438	0.000306238821204418	0.0337804976620874	Down	Gibberellin-regulated protein 4	GASA4,At5g15230,F8M21.120		GO:0005623,GO:0005576,GO:0045454,GO:0009740,GO:0009739	cell|extracellular region|cell redox homeostasis|gibberellic acid mediated signaling pathway|response to gibberellin
Glyma.18G273500	9.49782803314285	5.17264133542315	13.8230147308626	2.67233195470178	1.4180992292401	0.0381132087794659	0.837097126028843	Up	Developmental protein SEPALLATA 2	SEP2,Synonyms=AGL4,At3g02310,F14P3.4	MIKC_MADS	GO:0005634,GO:0000977,GO:0003700,GO:0030154,GO:0000165,GO:0048481,GO:0045944,GO:0006351	nucleus|RNA polymerase II regulatory region sequence-specific DNA binding|transcription factor activity, sequence-specific DNA binding|cell differentiation|MAPK cascade|plant ovule development|positive regulation of transcription from RNA polymerase II promoter|transcription, DNA-templated
Glyma.18G284900	148.413834142436	49.896822129587	246.930846155286	4.94882911609043	2.30708722656029	0.00468098845337447	0.244810189066245	Up	BAG family molecular chaperone regulator 5, mitochondrial	BAG5,At1g12060,F12F1.7		GO:0005739	mitochondrion
Glyma.18G285100	102.168224138632	34.4586084045974	169.877839872667	4.92991004970481	2.30156132367648	0.0118436500705566	0.447321682443945	Up	BAG family molecular chaperone regulator 5, mitochondrial	BAG5,At1g12060,F12F1.7		GO:0005739	mitochondrion
Glyma.18G289100	552.832756665445	270.062074704476	835.603438626415	3.09411619362253	1.62952737546032	5.61384371761422e-05	0.00826350359678221	Up	Probable mediator of RNA polymerase II transcription subunit 37e	MED37E,Synonyms=ERD2, HSC70-1, HSP70-1, MED37_4,At5g02500,T22P11.90		GO:0048046,GO:0005618,GO:0009507,GO:0005737,GO:0005829,GO:0022626,GO:0005794,GO:0016020,GO:0005730,GO:0005634,GO:0005886,GO:0009506,GO:0005774,GO:0005524,GO:0002020,GO:0042742,GO:0050832,GO:0098542,GO:0010187,GO:0006355,GO:0046686,GO:0009409,GO:0009408,GO:0009615,GO:0090332,GO:0006351	apoplast|cell wall|chloroplast|cytoplasm|cytosol|cytosolic ribosome|Golgi apparatus|membrane|nucleolus|nucleus|plasma membrane|plasmodesma|vacuolar membrane|ATP binding|protease binding|defense response to bacterium|defense response to fungus|defense response to other organism|negative regulation of seed germination|regulation of transcription, DNA-templated|response to cadmium ion|response to co…	ko04144,ko04010,ko04141,ko03040	Endocytosis|MAPK signaling pathway|Protein processing in endoplasmic reticulum|Spliceosome
Glyma.19G027400	209.786198993647	122.498322140483	297.074075846811	2.42512771322796	1.27806072519213	5.05776619660351e-12	9.77556254364403e-09	Up
Glyma.19G034500	2.88876911336063	5.15102507997713	0.626513146744136	0.12162882863442	-3.03944	0.0462757555535092	0.913957721441943	Down	Developmental protein SEPALLATA 2	SEP2,Synonyms=AGL4,At3g02310,F14P3.4	MIKC_MADS	GO:0005634,GO:0000977,GO:0003700,GO:0030154,GO:0000165,GO:0048481,GO:0045944,GO:0006351	nucleus|RNA polymerase II regulatory region sequence-specific DNA binding|transcription factor activity, sequence-specific DNA binding|cell differentiation|MAPK cascade|plant ovule development|positive regulation of transcription from RNA polymerase II promoter|transcription, DNA-templated
Glyma.19G062700	13.7480215655742	6.81039009211345	20.6856530390349	3.03736684084943	1.60282116188479	0.00560007814769517	0.275759848597293	Up
Glyma.19G063100	1115.11220130107	1503.56917083448	726.655231767656	0.483286865588206	-1.04905	1.06902768448209e-07	4.75225566859666e-05	Down	Chaperone protein DnaJ {ECO:0000255|HAMAP-Rule:MF_01152}	dnaJ {ECO:0000255|HAMAP-Rule:MF_01152},CYA_0788		GO:0005737,GO:0005524,GO:0046872,GO:0006260,GO:0006457,GO:0009408	cytoplasm|ATP binding|metal ion binding|DNA replication|protein folding|response to heat
Glyma.19G063400	134.367419217571	267.138942366042	1.59589606909953	0.0059740300495492	-7.38708	4.32225486346401e-15	2.40176897125536e-11	Down	P24 oleosin isoform A			GO:0016021,GO:0012511	integral component of membrane|monolayer-surrounded lipid storage body
Glyma.19G069200	90.0394683360284	134.406719559234	45.6722171128227	0.339806054805873	-1.55722	3.0107910008853e-05	0.00503110905603387	Down	Probable protein phosphatase 2C 51	Os05g0572700, LOC_Os05g49730,OJ1735_C10.11, OsJ_018833, OsJ_19620 {ECO:0000312|EMBL:EEE64764.1}		GO:0046872,GO:0004722	metal ion binding|protein serine/threonine phosphatase activity	ko04016,ko04075	MAPK signaling pathway - plant|Plant hormone signal transduction
Glyma.19G096200	8.59765121066598	12.6658029971886	4.52949942414334	0.357616443675047	-1.48352	0.0420037128752787	0.878284596499361	Down
Glyma.19G110200	31.6186099306685	42.1874010729748	21.0498187883622	0.498959837605325	-1.003	0.00775262168104998	0.345672060390567	Down	GATA transcription factor 9	GATA9,At4g32890,F26P21.10	GATA	GO:0005634,GO:0005667,GO:0003682,GO:0000977,GO:0001085,GO:0003700,GO:0001228,GO:0008270,GO:0030154,GO:0007623,GO:0009416	nucleus|transcription factor complex|chromatin binding|RNA polymerase II regulatory region sequence-specific DNA binding|RNA polymerase II transcription factor binding|transcription factor activity, sequence-specific DNA binding|transcriptional activator activity, RNA polymerase II transcription regulatory region sequence-specific binding|zinc ion binding|cell differentiation|circadian rhythm|res…
Glyma.19G117200	13.7713638055996	8.13614954138185	19.4065780698173	2.38522878311321	1.25412765131801	0.0289182499795197	0.727110794451113	Up	Cation/calcium exchanger 2	CCX2,Synonyms=CAX8,At5g17850,MPI7.1, MVA3.20, MVA3_200		GO:0016021,GO:0015297,GO:0006813,GO:0006814	integral component of membrane|antiporter activity|potassium ion transport|sodium ion transport
Glyma.19G120400	5.53310879787483	10.7529610223776	0.313256573372068	0.0291321220936411	-5.10125	0.000957798070716134	0.0791411811070911	Down	Probable 2-isopropylmalate synthase	GMN56		GO:0003852,GO:0009098,GO:0009399,GO:0009877	2-isopropylmalate synthase activity|leucine biosynthetic process|nitrogen fixation|nodulation	ko00290,ko00620	Valine, leucine and isoleucine biosynthesis|Pyruvate metabolism
Glyma.19G124600	8.57493712132357	13.9876953066873	3.16217893595987	0.226068617211592	-2.14517	0.029824406654512	0.735181443526438	Down	Alpha-L-arabinofuranosidase 1	ASD1,Synonyms=ARAF, ARAF1,At3g10740,T7M13.18		GO:0048046,GO:0009505,GO:0005578,GO:0005773,GO:0046556,GO:0009044,GO:0046373,GO:0045493	apoplast|plant-type cell wall|proteinaceous extracellular matrix|vacuole|alpha-L-arabinofuranosidase activity|xylan 1,4-beta-xylosidase activity|L-arabinose metabolic process|xylan catabolic process	ko00520	Amino sugar and nucleotide sugar metabolism
Glyma.19G144500	3.02698924617682	5.39844623112196	0.655532261231673	0.121429802792615	-3.04181	0.0353253956150658	0.804897558519802	Down
Glyma.19G159000	54.0440409114663	30.0905131667392	77.9975686561933	2.59209832095547	1.37412044216723	2.88187400783277e-05	0.00487113411194669	Up	Sulfate transporter 3.1	SULTR3;1,Synonyms=ST1,At3g51895,ATEM1.15, F4F15.10		GO:0009507,GO:0005887,GO:0008271,GO:0015116,GO:0015293,GO:0008272	chloroplast|integral component of plasma membrane|secondary active sulfate transmembrane transporter activity|sulfate transmembrane transporter activity|symporter activity|sulfate transport
Glyma.19G164900	98.8223119965582	195.736065438397	1.90855855471995	0.00975067395191215	-6.68028	2.44691024809252e-12	5.72499727203709e-09	Down	Glycinin B subunit	GY3		GO:0045735	nutrient reservoir activity
Glyma.19G174200	20.2727847555731	6.33180716271424	34.213762348432	5.40347510105877	2.43388753664005	0.0148791790785684	0.510671952827288	Up	Zinc finger protein ZAT11	ZAT11,At2g37430,F3G5.22	C2H2	GO:0005634,GO:0046872,GO:0043565,GO:0003700,GO:0044212,GO:0071289,GO:2000280,GO:0006355,GO:0010200,GO:0006351	nucleus|metal ion binding|sequence-specific DNA binding|transcription factor activity, sequence-specific DNA binding|transcription regulatory region DNA binding|cellular response to nickel ion|regulation of root development|regulation of transcription, DNA-templated|response to chitin|transcription, DNA-templated
Glyma.19G181000	52.6477234980328	70.3012030376002	34.9942439584654	0.497775890687801	-1.00643	0.000860622676452591	0.074000232996177	Down
Glyma.19G188000	3.08384141127903	6.16768282255806	0	0	#NAME?	0.00197158828670425	0.132795432874471	Down
Glyma.19G202200	486.941300392383	696.978356073007	276.904244711758	0.397292458652407	-1.33173	9.24366976861188e-08	4.19304179483544e-05	Down	ABC transporter G family member 22	ABCG22,Synonyms=WBC23,At5g06530,F15M7.6		GO:0016021,GO:0005886,GO:0005524,GO:0042626,GO:0009414,GO:0010148	integral component of membrane|plasma membrane|ATP binding|ATPase activity, coupled to transmembrane movement of substances|response to water deprivation|transpiration
Glyma.19G213300	529.769052717422	831.589667211109	227.948438223735	0.274111676962272	-1.86716	6.69350034911588e-33	2.97552864519597e-28	Down	Ethylene response sensor 1	ERS1,Synonyms=ERS,At2g40940,T20B5.14		GO:0005783,GO:0005789,GO:0016021,GO:0005524,GO:0051740,GO:0046872,GO:0000155,GO:0004673,GO:0004674,GO:0004872,GO:0009873,GO:0010105	endoplasmic reticulum|endoplasmic reticulum membrane|integral component of membrane|ATP binding|ethylene binding|metal ion binding|phosphorelay sensor kinase activity|protein histidine kinase activity|protein serine/threonine kinase activity|receptor activity|ethylene-activated signaling pathway|negative regulation of ethylene-activated signaling pathway	ko04016,ko04075	MAPK signaling pathway - plant|Plant hormone signal transduction
Glyma.19G215700	55.7141144144478	22.5424256899353	88.8858031389604	3.9430451878409	1.97931024402433	0.0370405345212518	0.824220660824278	Up
Glyma.19G236100	2.56167650650062	5.12335301300124	0	0	#NAME?	0.031036402307625	0.751875873669298	Down	Uncharacterized GPI-anchored protein At5g19250	At5g19250,T24G5.150		GO:0031225,GO:0046658	anchored component of membrane|anchored component of plasma membrane
Glyma.19G256400	78.8428849802034	117.232369157934	40.4534008024726	0.34507023182287	-1.53504	1.00124000898627e-05	0.00212962312724765	Down	Aspartyl protease family protein 2 {ECO:0000305}	APF2 {ECO:0000305},At1g01300 {ECO:0000312|Araport:AT1G01300},F6F3.10 {ECO:0000312|EMBL:AAF97328.1}		GO:0016020,GO:0009505,GO:0004190,GO:0030163,GO:0006508,GO:0080167	membrane|plant-type cell wall|aspartic-type endopeptidase activity|protein catabolic process|proteolysis|response to karrikin
Glyma.19G260700	18.0043706360315	25.6108469623287	10.3978943097343	0.40599572224334	-1.30046	0.00725501727929	0.331682312305104	Down	Caffeic acid 3-O-methyltransferase	COMT1		GO:0047763,GO:0009809	caffeate O-methyltransferase activity|lignin biosynthetic process
Glyma.20G040600	74.299121804279	101.930607706125	46.667635902433	0.457837316510267	-1.12709	2.23229875474805e-05	0.00410133366920588	Down	Non-specific phospholipase C2	NPC2,At2g26870,F12C20.9		GO:0005576,GO:0003993,GO:0009395	extracellular region|acid phosphatase activity|phospholipid catabolic process	ko02024,ko00562,ko00564,ko00565	Quorum sensing|Inositol phosphate metabolism|Glycerophospholipid metabolism|Ether lipid metabolism
Glyma.20G041400	41.152653658816	56.6022023148793	25.7031050027528	0.454100793813037	-1.13892	0.000778033916355397	0.0679503334335223	Down
Glyma.20G055300	9.72648880910566	5.5186391314118	13.9343384867995	2.52495917109093	1.33626005949181	0.0491376564962245	0.935889195322692	Up
Glyma.20G062700	6.65856580994535	11.0372782628236	2.27985335706709	0.2065593802003	-2.27537	0.009346759857791	0.39161110943236	Down	36.4 kDa proline-rich protein	TPRP-F1
Glyma.20G087000	12.4288464274684	18.9330420036258	5.92465085131106	0.31292651493492	-1.6761	0.00462364829734722	0.24238167619136	Down	Ethylene receptor 2	ETR2,At3g23150,K14B15.9		GO:0005783,GO:0005789,GO:0016021,GO:0005524,GO:0051740,GO:0038199,GO:0046872,GO:0000155,GO:0004674,GO:0004872,GO:0010105	endoplasmic reticulum|endoplasmic reticulum membrane|integral component of membrane|ATP binding|ethylene binding|ethylene receptor activity|metal ion binding|phosphorelay sensor kinase activity|protein serine/threonine kinase activity|receptor activity|negative regulation of ethylene-activated signaling pathway	ko04016,ko04075	MAPK signaling pathway - plant|Plant hormone signal transduction
Glyma.20G100500	15.8359801988749	22.4098405565247	9.26211984122509	0.413305923255593	-1.27472	0.0493301191913304	0.938634932156165	Down	Probable LRR receptor-like serine/threonine-protein kinase IRK {ECO:0000305}	IRK {ECO:0000303|Ref.1},At3g56370 {ECO:0000312|Araport:AT3G56370},T5P19.20 {ECO:0000312|EMBL:CAB88040.1}
Glyma.20G109100	22.2990603152688	30.8041250141625	13.793995616375	0.447797027509565	-1.15908	0.00985953055312028	0.404705051900655	Down	Uncharacterized protein At4g15970	At4g15970,dl4025w, FCAALL.245		GO:0043231,GO:0004519,GO:0003723,GO:0009451	intracellular membrane-bounded organelle|endonuclease activity|RNA binding|RNA modification
Glyma.20G111000	71.8385273668412	142.395009325707	1.28204540797581	0.00900344340750966	-6.79531	5.77976947698908e-11	8.28818943000234e-08	Down	Omega-6 fatty acid desaturase, endoplasmic reticulum isozyme 1	FAD2-1		GO:0005789,GO:0016021,GO:0016491,GO:0006636	endoplasmic reticulum membrane|integral component of membrane|oxidoreductase activity|unsaturated fatty acid biosynthetic process	ko01040	Biosynthesis of unsaturated fatty acids
Glyma.20G112600	90.8030285847493	122.744	58.8621709231986	0.479552772225941	-1.06024	0.0266002876506039	0.702927031198971	Down	Probable pectate lyase 12	At3g53190,T4D2.120		GO:0031225,GO:0046872,GO:0030570,GO:0045490	anchored component of membrane|metal ion binding|pectate lyase activity|pectin catabolic process	ko02024,ko00040	Quorum sensing|Pentose and glucuronate interconversions
Glyma.20G115900	19.2503859184814	11.5505686097639	26.950203227199	2.3332360628911	1.22233227797513	0.0119672567627904	0.450078199774181	Up
Glyma.20G146200	19.9536292162899	38.3403814779677	1.56687695461199	0.0408675368948114	-4.6129	0.00106275164687022	0.0865266697984776	Down	Beta-conglycinin, beta chain {ECO:0000303|PubMed:2562562}	CG-4 {ECO:0000303|PubMed:2562562}		GO:0033095,GO:0005773,GO:0045735	aleurone grain|vacuole|nutrient reservoir activity
Glyma.20G148200	13.0661981161006	25.4768639709695	0.655532261231673	0.0257304926532026	-5.28038	4.08321562135134e-08	2.11064264222736e-05	Down	Beta-conglycinin, beta chain {ECO:0000303|PubMed:2562562}	CG-4 {ECO:0000303|PubMed:2562562}		GO:0033095,GO:0005773,GO:0045735	aleurone grain|vacuole|nutrient reservoir activity
Glyma.20G148300	29.1819367013884	58.3638734027768	0	0	#NAME?	1.55369333208105e-14	7.67420926492565e-11	Down	Beta-conglycinin, alpha chain			GO:0033095,GO:0005773,GO:0045735	aleurone grain|vacuole|nutrient reservoir activity
Glyma.20G148400	33.5993177838939	67.1986355677878	0	0	#NAME?	1.18342024267721e-09	1.11544278604308e-06	Down	Beta-conglycinin, alpha chain			GO:0033095,GO:0005773,GO:0045735	aleurone grain|vacuole|nutrient reservoir activity
Glyma.20G158500	334.060681047055	518.005366006765	150.115996087346	0.289796218221773	-1.78689	0.0162993566662659	0.537915071449282	Down	Low-temperature-induced 65 kDa protein	LTI65,Synonyms=RD29B,At5g52300,K24M7.3		GO:0009738,GO:0010150,GO:0009737,GO:0009409,GO:0009651,GO:0009414	abscisic acid-activated signaling pathway|leaf senescence|response to abscisic acid|response to cold|response to salt stress|response to water deprivation
Glyma.20G164700	14.3890933186332	28.4365050371585	0.341681600107957	0.0120155975448275	-6.37895	1.79229415468274e-07	7.43199584608964e-05	Down	Acidic endochitinase	CHIT3		GO:0004568,GO:0006032,GO:0000272	chitinase activity|chitin catabolic process|polysaccharide catabolic process	ko00520	Amino sugar and nucleotide sugar metabolism
Glyma.20G170400	22.6239885089365	30.4034820131964	14.8444950046765	0.488249832641978	-1.03431	0.0169462353143421	0.550064244099773	Down	Probable aquaporin NIP5-1	NIP5-1,Synonyms=NLM6,At4g10380,F24G24.180		GO:0005887,GO:0016328,GO:0005886,GO:0015105,GO:0046715,GO:0080138,GO:0015254,GO:0015250,GO:0015700,GO:0046713,GO:0080029,GO:0009992,GO:0046685,GO:0010036	integral component of plasma membrane|lateral plasma membrane|plasma membrane|arsenite transmembrane transporter activity|borate transmembrane transporter activity|borate uptake transmembrane transporter activity|glycerol channel activity|water channel activity|arsenite transport|borate transport|cellular response to boron-containing substance levels|cellular water homeostasis|response to arsenic…
Glyma.20G188000	33.3345423471151	49.8882001958495	16.7808844983807	0.33636981154868	-1.57188	2.75855948532516e-05	0.00475306214576141	Down	Cytochrome P450 77A3	CYP77A3		GO:0016020,GO:0052722,GO:0020037,GO:0005506,GO:0016709,GO:0010143,GO:0044550	membrane|fatty acid in-chain hydroxylase activity|heme binding|iron ion binding|oxidoreductase activity, acting on paired donors, with incorporation or reduction of molecular oxygen, NAD(P)H as one donor, and incorporation of one atom of oxygen|cutin biosynthetic process|secondary metabolite biosynthetic process
Glyma.20G196600	4.82967144519943	9.65934289039886	0	0	#NAME?	0.0113540378547937	0.434365231322719	Down	Oleosin 1	OLE1		GO:0016021,GO:0012511	integral component of membrane|monolayer-surrounded lipid storage body
Glyma.20G199000	178.814134672549	239.321762945695	118.306506399403	0.494340777634369	-1.01642	6.74949308559752e-05	0.0095860052916023	Down	Carboxyl-terminal-processing peptidase 2, chloroplastic	CTPA2,At4g17740,dl4905c, FCAALL.169		GO:0009543,GO:0005739,GO:0009579,GO:0031977,GO:0004175,GO:0008236	chloroplast thylakoid lumen|mitochondrion|thylakoid|thylakoid lumen|endopeptidase activity|serine-type peptidase activity
Glyma.20G202200	163.586037322856	242.207040465254	84.9650341804575	0.350795063666393	-1.5113	3.40949797920463e-06	0.000868870269800589	Down	Ethylene receptor 2	ETR2,At3g23150,K14B15.9		GO:0005783,GO:0005789,GO:0016021,GO:0005524,GO:0051740,GO:0038199,GO:0046872,GO:0000155,GO:0004674,GO:0004872,GO:0010105	endoplasmic reticulum|endoplasmic reticulum membrane|integral component of membrane|ATP binding|ethylene binding|ethylene receptor activity|metal ion binding|phosphorelay sensor kinase activity|protein serine/threonine kinase activity|receptor activity|negative regulation of ethylene-activated signaling pathway	ko04016,ko04075	MAPK signaling pathway - plant|Plant hormone signal transduction
Glyma.20G219900	2.39170551427123	4.78341102854246	0	0	#NAME?	0.00863639836684784	0.371657747337709	Down
Glyma.20G233000	11.7504564227348	23.1592312453616	0.341681600107957	0.0147535812604483	-6.08279	2.70697866115948e-05	0.00468233577444293	Down	Glucose and ribitol dehydrogenase homolog 1	At1g54870,F14C21_16, T24C10.1		GO:0009507,GO:0008106,GO:0016491,GO:0055114	chloroplast|alcohol dehydrogenase (NADP+) activity|oxidoreductase activity|oxidation-reduction process
Glyma.U001900	27.7010603452378	39.0487741516878	16.3533465387878	0.418792827535688	-1.25569	0.0091574115160901	0.386502440258063	Down	Serine carboxypeptidase-like 50	SCPL50,At1g15000,T15D22.4, T15D22.7		GO:0005576,GO:0005773,GO:0004185	extracellular region|vacuole|serine-type carboxypeptidase activity
Glyma.U003200	18.3770717377002	25.9529776185476	10.8011658568528	0.416182143552332	-1.26471	0.0111146105602525	0.429269242263654	Down	Uncharacterized protein At1g32220, chloroplastic	At1g32220,F3C3.2		GO:0009507,GO:0010287,GO:0009579,GO:0003954,GO:0006979,GO:1901006	chloroplast|plastoglobule|thylakoid|NADH dehydrogenase activity|response to oxidative stress|ubiquinone-6 biosynthetic process
Glyma.U005400	20.3562025934349	27.8629319926242	12.8494731942456	0.461167302767961	-1.11664	0.0159850879955507	0.531489230930599	Down
Glyma.U018200	2.02711936860149	4.05423873720298	0	0	#NAME?	0.0183832476011299	0.573790964697004	Down	Late embryogenesis abundant protein 3 {ECO:0000303|PubMed:18318901}	At1g03120 {ECO:0000312|Araport:AT1G03120},F10O3.5 {ECO:0000312|EMBL:AAD25796.1}		GO:0005829,GO:0005730,GO:0005634,GO:0006873,GO:0010226,GO:0009845	cytosol|nucleolus|nucleus|cellular ion homeostasis|response to lithium ion|seed germination
Glyma.U020300	25.997014641265	51.3391	0.654938173480025	0.0127571049531996	-6.29256	1.72913318461054e-06	0.000492736452491518	Down	Vicilin-like seed storage protein At2g28490	At2g28490 {ECO:0000312|Araport:AT2G28490},T17D12.5 {ECO:0000312|EMBL:AAD21484.1}		GO:0009506,GO:0045735	plasmodesma|nutrient reservoir activity
Glyma.U028300	24.9507353289889	35.6562519488128	14.245218709165	0.399515314442333	-1.32368	0.00160778997110684	0.116594935359843	Down

## Sheet: T0ZD_S vs T1ZD_S
gene_id	BaseMean	BaseMean_control_T0ZD_S	BaseMean_case_T0ZD_S	FoldChange	log2FoldChange	pValue	qValue	Regulation	Description	gene_symbol	Family	GO_id	GO_term	pathway	pathway_description
Glyma.01G004100	1205.29342962556	600.292659473476	1810.29419977765	3.01568605114292	1.59248624424493	0.000634526331899957	0.0334551289095687	Up	IST1 homolog	Ist1,Synonyms=Kiaa0174		GO:0005913,GO:0005813,GO:0031410,GO:0005829,GO:0005793,GO:0070062,GO:0090543,GO:0030496,GO:0005635,GO:0098641,GO:0090541,GO:0032403,GO:0019904,GO:0009838,GO:0051301,GO:0000910,GO:0045184,GO:0048672,GO:0045862,GO:0008104,GO:0015031,GO:0046745,GO:0019076	cell-cell adherens junction|centrosome|cytoplasmic vesicle|cytosol|endoplasmic reticulum-Golgi intermediate compartment|extracellular exosome|Flemming body|midbody|nuclear envelope|cadherin binding involved in cell-cell adhesion|MIT domain binding|protein complex binding|protein domain specific binding|abscission|cell division|cytokinesis|establishment of protein localization|positive regulation …	ko04144	Endocytosis
Glyma.01G005600	18.0656495506567	25.9871444456232	10.1441546556901	0.390352802206348	-1.35715	0.0244754617277681	0.43245919239711	Down	Leucine-rich repeat extensin-like protein 4	LRX4,At3g24480,MXP5.6		GO:0005618,GO:0005576,GO:0009505,GO:0009506,GO:0005199,GO:0071555	cell wall|extracellular region|plant-type cell wall|plasmodesma|structural constituent of cell wall|cell wall organization
Glyma.01G006000	26.6308635263649	12.6519457812352	40.6097812714945	3.20976567349229	1.68246797833503	0.000898304523836726	0.0424614558429134	Up
Glyma.01G010500	3873.51563960033	1783.26654383954	5963.76473536112	3.34429239193854	1.7417009879567	9.04008813722566e-05	0.00779793763388743	Up	Disease resistance protein RPM1	RPM1,Synonyms=RPS3,At3g07040,F17A9.20
Glyma.01G014000	1196.45569829788	553.310314823448	1839.60108177231	3.32471857561393	1.73323222730578	0.000223480035101068	0.0155038014125604	Up	Cellulose synthase-like protein D3	CSLD3,Synonyms=KJK,At3g03050,T17B22.26		GO:0005783,GO:0005768,GO:0005794,GO:0000139,GO:0016021,GO:0005886,GO:0005802,GO:0016760,GO:0051753,GO:0071555,GO:0030244,GO:0009409	endoplasmic reticulum|endosome|Golgi apparatus|Golgi membrane|integral component of membrane|plasma membrane|trans-Golgi network|cellulose synthase (UDP-forming) activity|mannan synthase activity|cell wall organization|cellulose biosynthetic process|response to cold
Glyma.01G014700	274.820096330575	74.3375092280249	475.302683433125	6.39384731031502	2.67668429193176	0.00703811306155937	0.184906781310922	Up	Lysine-specific demethylase JMJ706	JMJ706,Os10g0577600, LOC_Os10g42690,OSJNBa0035H01.2		GO:0000792,GO:0005634,GO:0051213,GO:0032454,GO:0046872,GO:0048439,GO:0045815,GO:0006355,GO:0006351	heterochromatin|nucleus|dioxygenase activity|histone demethylase activity (H3-K9 specific)|metal ion binding|flower morphogenesis|positive regulation of gene expression, epigenetic|regulation of transcription, DNA-templated|transcription, DNA-templated
Glyma.01G016600	37.5529354456589	24.7324900927603	50.3733807985576	2.03672903980271	1.02625406133734	0.0141689674518342	0.301647966969505	Up	Transcription factor MYB39	MYB39,Synonyms=FCA0,At4g17785,dl4925c	MYB	GO:0005634,GO:0003677,GO:0003700	nucleus|DNA binding|transcription factor activity, sequence-specific DNA binding
Glyma.01G024000	3376.43690301196	1795.60531127737	4957.26849474655	2.76077847598925	1.46507513116634	0.00263206450659293	0.0929767717818976	Up	Mitochondrial uncoupling protein 5	PUMP5,Synonyms=DIC1, UCP5,At2g22500,F14M13.10		GO:0016021,GO:0005743,GO:0005310,GO:0017077,GO:0006839,GO:0015992	integral component of membrane|mitochondrial inner membrane|dicarboxylic acid transmembrane transporter activity|oxidative phosphorylation uncoupler activity|mitochondrial transport|proton transport
Glyma.01G024500	275.742435559715	61.0049316842581	490.479939435171	8.04000473230161	3.00719635056665	0.000775592513329745	0.0383363748505087	Up
Glyma.01G027500	138.556153153225	85.0250203687721	192.087285937677	2.25918541512313	1.17580267998348	9.48503642029597e-06	0.00143941667833531	Up	Lipase 46 kDa form	lip		GO:0005576,GO:0016020,GO:0052740,GO:0005509,GO:0008970,GO:0052739,GO:0004620,GO:0004806,GO:0016042,GO:0034638,GO:0019433	extracellular region|membrane|1-acyl-2-lysophosphatidylserine acylhydrolase activity|calcium ion binding|phosphatidylcholine 1-acylhydrolase activity|phosphatidylserine 1-acylhydrolase activity|phospholipase activity|triglyceride lipase activity|lipid catabolic process|phosphatidylcholine catabolic process|triglyceride catabolic process
Glyma.01G030300	285.325109554497	131.856687598564	438.79353151043	3.32780641999996	1.73457151369873	0.00272038595040637	0.0948618937536262	Up
Glyma.01G036800	117.508463953431	51.728955546644	183.287972360218	3.54323744648095	1.82506814944777	4.75626633517256e-09	2.46545607985226e-06	Up	Protein JINGUBANG {ECO:0000303|PubMed:27468890}	JGB {ECO:0000303|PubMed:27468890},At2g26490 {ECO:0000312|Araport:AT2G26490},T9J22.16 {ECO:0000312|EMBL:AAC14498.1}		GO:0005737,GO:0005634,GO:0009846	cytoplasm|nucleus|pollen germination
Glyma.01G036900	70.1255408917132	12.0831654321462	128.16791635128	10.6071473630826	3.40696481160335	0.0112546083785409	0.256404989104003	Up	Metalloendoproteinase 5-MMP {ECO:0000303|PubMed:10574937}	5MMP {ECO:0000303|PubMed:10574937},At1g59970 {ECO:0000312|Araport:AT1G59970},T2K10.2 {ECO:0000312|EMBL:AAD14473.1}		GO:0031225,GO:0031012,GO:0005886,GO:0004222,GO:0008270	anchored component of membrane|extracellular matrix|plasma membrane|metalloendopeptidase activity|zinc ion binding
Glyma.01G037200	143.581595316193	60.8160275529487	226.347163079438	3.72183406557378	1.89601373564685	0.00135541266683634	0.058034441873316	Up	Metalloendoproteinase 2-MMP {ECO:0000303|PubMed:10574937}	2MMP {ECO:0000303|PubMed:10574937},Synonyms=MMP {ECO:0000312|EMBL:AEE35027.1},At1g70170 {ECO:0000312|Araport:AT1G70170},F20P5.11 {ECO:0000312|EMBL:AAB61099.1}		GO:0031225,GO:0031012,GO:0005886,GO:0004222,GO:0008270,GO:0080186,GO:0007275,GO:1900056,GO:2000028,GO:0046686,GO:0009753,GO:0009651	anchored component of membrane|extracellular matrix|plasma membrane|metalloendopeptidase activity|zinc ion binding|developmental vegetative growth|multicellular organism development|negative regulation of leaf senescence|regulation of photoperiodism, flowering|response to cadmium ion|response to jasmonic acid|response to salt stress
Glyma.01G037900	1059.93628788045	599.740421177053	1520.13215458385	2.53465016014835	1.34178663596691	0.0201222926951233	0.376753998050656	Up	Probable galacturonosyltransferase-like 9	GATL9,Synonyms=LGT8,At1g70090,F20P5.18		GO:0005794,GO:0000139,GO:0016021,GO:0047262,GO:0016757,GO:0071555,GO:0045489,GO:0000271	Golgi apparatus|Golgi membrane|integral component of membrane|polygalacturonate 4-alpha-galacturonosyltransferase activity|transferase activity, transferring glycosyl groups|cell wall organization|pectin biosynthetic process|polysaccharide biosynthetic process
Glyma.01G038500	503.921282566181	275.284443328803	732.558121803559	2.66109524005533	1.4120201450451	8.26814592339521e-05	0.00730690783538418	Up	Glycosyltransferase family 92 protein RCOM_0530710	RCOM_0699480		GO:0016021,GO:0016757	integral component of membrane|transferase activity, transferring glycosyl groups
Glyma.01G040400	811.744374064097	477.344523961442	1146.14422416675	2.40108384328995	1.26368578182185	0.0219748199282139	0.400547744989419	Up
Glyma.01G040600	109.051871236239	53.4690342415614	164.634708230916	3.07906642725457	1.62249299217551	0.00876303011155812	0.216536492322776	Up	DnaJ homolog subfamily B member 13	Dnajb13,Synonyms=Tsarg, Tsarg3, Tsarg6		GO:0005930,GO:0005737,GO:0031514,GO:0036126,GO:1904158,GO:0006457	axoneme|cytoplasm|motile cilium|sperm flagellum|axonemal central apparatus assembly|protein folding
Glyma.01G044100	618.103117855343	396.287660950369	839.918574760317	2.1194668861151	1.08370142635492	0.000680701150336604	0.0349603338678369	Up	Probable serine/threonine-protein kinase PBL3 {ECO:0000305}	PBL3 {ECO:0000303|PubMed:20413097},Synonyms=APK2B {ECO:0000303|PubMed:9150601}, KIN2 {ECO:0000303|PubMed:21219905}, PIX14 {ECO:0000303|PubMed:23951354},At2g02800,T20F6.6
Glyma.01G045800	542.771992289736	325.309778796118	760.234205783354	2.33695466701546	1.22462974853823	0.00510224597223005	0.151277002366877	Up	Peroxisomal adenine nucleotide carrier 1	PNC1,Glyma02g11800		GO:0016021,GO:0005778,GO:0005777,GO:0015217,GO:0015297,GO:0005347,GO:0015866,GO:0015867,GO:0006635,GO:0090351	integral component of membrane|peroxisomal membrane|peroxisome|ADP transmembrane transporter activity|antiporter activity|ATP transmembrane transporter activity|ADP transport|ATP transport|fatty acid beta-oxidation|seedling development
Glyma.01G047900	49.092516266902	24.3221048659178	73.8629276678861	3.03686412319474	1.60258236020822	0.0011905639963835	0.0527445436786815	Up	Zinc-finger homeodomain protein 8	ZHD8,Synonyms=HB30, ZFHD3,At5g15210,F8M21.100	ZF-HD	GO:0005634,GO:0003677,GO:0046872,GO:0042803,GO:0043565,GO:0044212,GO:0019760,GO:0006355,GO:0006351	nucleus|DNA binding|metal ion binding|protein homodimerization activity|sequence-specific DNA binding|transcription regulatory region DNA binding|glucosinolate metabolic process|regulation of transcription, DNA-templated|transcription, DNA-templated
Glyma.01G048700	1090.42419572911	370.175850807903	1810.67254065032	4.89138482885514	2.29024297292362	1.13198328897986e-13	1.74076390179323e-10	Up	E3 ubiquitin-protein ligase RING1-like	At3g19950,MPN9.19
Glyma.01G050100	514.218251707984	718.225090649833	310.211412766135	0.431913917801818	-1.21118	0.00919796675052486	0.223907490418215	Down	Expansin-A1	EXPA1,Synonyms=EXP1,At1g69530,F10D13_18
Glyma.01G067100	1292.02109571495	840.428201023689	1743.61399040622	2.07467334899329	1.0528842063947	0.000118558991860543	0.00956223868967535	Up	UDP-glycosyltransferase 89A2	UGT89A2,At5g03490,F12E4.260		GO:0043231,GO:0080043,GO:0080044,GO:0035251,GO:0008194,GO:0009813,GO:0052696	intracellular membrane-bounded organelle|quercetin 3-O-glucosyltransferase activity|quercetin 7-O-glucosyltransferase activity|UDP-glucosyltransferase activity|UDP-glycosyltransferase activity|flavonoid biosynthetic process|flavonoid glucuronidation
Glyma.01G069000	1940.70899414068	798.574727111938	3082.84326116943	3.86043178741531	1.94876222125601	4.40120225271577e-07	0.000123807966296823	Up
Glyma.01G074500	50.4498110932253	29.6053727832665	71.2942494031841	2.40815239602323	1.26792669360511	0.000903265762970364	0.0426522647992577	Up
Glyma.01G076700	10.8844934188287	4.11141619424395	17.6575706434135	4.29476603904376	2.10257954149065	0.00848690447046543	0.211297814808663	Up
Glyma.01G080500	470.325158799049	284.50388218356	656.146435414537	2.30628288928302	1.20556948520758	0.000120144306953376	0.00962280808504693	Up
Glyma.01G082400	2699.29443756696	1634.16073770432	3764.42813742959	2.30358498437423	1.20388082315315	0.000234672882073029	0.0160867737616005	Up	DUF724 domain-containing protein 3 {ECO:0000305}	DUF3 {ECO:0000303|PubMed:19795213},At1g26540 {ECO:0000312|Araport:AT1G26540},T1K7.9 {ECO:0000312|EMBL:AAF98563.1}		GO:0005773,GO:0042803,GO:0040008,GO:0006810	vacuole|protein homodimerization activity|regulation of growth|transport
Glyma.01G083000	423.008093312498	235.066490344529	610.949696280467	2.59905057239344	1.37798470608075	0.00683478169286283	0.181633536070584	Up	IST1-like protein	DDB_G0289029		GO:0015031	protein transport	ko04144	Endocytosis
Glyma.01G087500	208.858119642819	127.882535351344	289.833703934295	2.26640567563043	1.18040611969205	0.000830614741505557	0.0403432671245883	Up	AP2/ERF and B3 domain-containing transcription repressor TEM1	TEM1,At1g25560,F2J7.3	RAV	GO:0005634,GO:0003677,GO:0003700,GO:0009873,GO:0048573,GO:0006351	nucleus|DNA binding|transcription factor activity, sequence-specific DNA binding|ethylene-activated signaling pathway|photoperiodism, flowering|transcription, DNA-templated
Glyma.01G088000	27.1183437115029	38.9215894464251	15.3150979765807	0.393485934012578	-1.34562	0.00732728554848779	0.190015172284393	Down
Glyma.01G090400	38.5854042682626	13.0071625373446	64.1636459991806	4.9329471985117	2.30244984503502	0.000499575701771226	0.0278687127273443	Up
Glyma.01G090900	39.7050754215175	23.8465659224442	55.5635849205908	2.33004555462196	1.22035816122494	0.019760418970757	0.372244658553248	Up	Nudix hydrolase 1	NUDT1,Synonyms=NUDX1,At1g68760,F14K14.13		GO:0005829,GO:0035539,GO:0008413,GO:0019177,GO:0046872,GO:0000210,GO:0006974,GO:0006203	cytosol|8-oxo-7,8-dihydrodeoxyguanosine triphosphate pyrophosphatase activity|8-oxo-7,8-dihydroguanosine triphosphate pyrophosphatase activity|dihydroneopterin triphosphate pyrophosphohydrolase activity|metal ion binding|NAD+ diphosphatase activity|cellular response to DNA damage stimulus|dGTP catabolic process
Glyma.01G091100	57.6436306613213	76.9893780508906	38.2978832717521	0.497443728489882	-1.00739	0.0053510066717312	0.155107864415226	Down	ABC transporter G family member 21	ABCG21,Synonyms=WBC21,At3g25620,T5M7.6		GO:0016021,GO:0005886,GO:0005524,GO:0042626	integral component of membrane|plasma membrane|ATP binding|ATPase activity, coupled to transmembrane movement of substances
Glyma.01G091400	8.51515482195449	1.58682596659578	15.4434836773132	9.73231091651726	3.28278241055095	0.0220360230280228	0.401346184909121	Up	Chalcone synthase 6	CHS6		GO:0016210,GO:0009813	naringenin-chalcone synthase activity|flavonoid biosynthetic process	ko00941	Flavonoid biosynthesis
Glyma.01G103200	1288.62608439088	510.211194477356	2067.04097430441	4.05134382914083	2.01840052875351	0.000405251860975213	0.0241685381765988	Up	Hsp70 nucleotide exchange factor fes1	fes1,AN6543		GO:0022626,GO:0002181,GO:0006417	cytosolic ribosome|cytoplasmic translation|regulation of translation	ko04141	Protein processing in endoplasmic reticulum
Glyma.01G105400	44.5763608378194	20.2633358691031	68.8893858065358	3.39970606278981	1.76541001692561	1.16056197382406e-05	0.00166277534473289	Up
Glyma.01G106800	411.285746678657	108.844813273666	713.726680083648	6.55728700906623	2.71309904226085	0.014037694756703	0.300099633876615	Up	17.3 kDa class I heat shock protein	HSP17.3-B,Synonyms=HS6871		GO:0005737	cytoplasm	ko04141	Protein processing in endoplasmic reticulum
Glyma.01G108700	821.245812022578	365.766662200325	1276.72496184483	3.49054491233427	1.80345227453133	2.2497402226302e-05	0.00276772041148858	Up
Glyma.01G109800	166.932883777078	28.4472882160157	305.41847933814	10.7362950387022	3.42442431805672	4.45313697202045e-05	0.00466911411516344	Up	Uncharacterized protein At1g04910	At1g04910,F13M7.10		GO:0005737,GO:0005768,GO:0005794,GO:0000139,GO:0016021,GO:0005802,GO:0016757	cytoplasm|endosome|Golgi apparatus|Golgi membrane|integral component of membrane|trans-Golgi network|transferase activity, transferring glycosyl groups
Glyma.01G110100	27.2189627291332	16.2764773021382	38.1614481561281	2.34457662107973	1.22932742729737	0.0269883498607661	0.461996487004298	Up
Glyma.01G114400	718.020884819934	236.750801378902	1199.29096826097	5.06562580264128	2.3407405092232	3.75463303801056e-06	0.000704131059250321	Up	UPF0481 protein At3g47200	At3g47200,F13I12.250		GO:0016021,GO:0005886	integral component of membrane|plasma membrane
Glyma.01G120000	110.653069895645	71.2830186928629	150.023121098426	2.10461234455896	1.07355452303706	0.0173157690105953	0.342852226409788	Up	Receptor-like protein 12	RLP12,At1g71400,F26A9.22, F3I17.30		GO:0016021,GO:0005886	integral component of membrane|plasma membrane
Glyma.01G120100	23.3163016887453	14.778657301243	31.8539460762477	2.15540190336294	1.10795690408343	0.0350773507805716	0.547819397735576	Up	Receptor-like protein 12	RLP12,At1g71400,F26A9.22, F3I17.30		GO:0016021,GO:0005886	integral component of membrane|plasma membrane
Glyma.01G120800	27.6353529814624	17.0446005583939	38.226105404531	2.2427105448186	1.1652434311678	0.0164719990140585	0.332199954350453	Up
Glyma.01G121000	36.274682234208	16.4820235452472	56.0673409231688	3.40172678247002	1.7662672722757	5.91359454181763e-05	0.0056818200698356	Up	Trihelix transcription factor GT-3a	GT-3A,Synonyms=GT3A,At5g01380,T10O8.90	Trihelix	GO:0005634,GO:0042802,GO:0043565,GO:0003700,GO:0006355,GO:0006351	nucleus|identical protein binding|sequence-specific DNA binding|transcription factor activity, sequence-specific DNA binding|regulation of transcription, DNA-templated|transcription, DNA-templated
Glyma.01G128100	129.932945825579	14.6152196323886	245.250672018769	16.7804985616002	4.06871367488816	0.00352101083197396	0.115368120541397	Up	Probable WRKY transcription factor 33	WRKY33,At2g38470,T19C21.4	WRKY	GO:0005634,GO:0043565,GO:0003700,GO:0044212,GO:0010120,GO:0070370,GO:0034605,GO:0042742,GO:0050832,GO:0010508,GO:0010200,GO:0009409,GO:0009408,GO:0006970,GO:0009651,GO:0009414,GO:0006351	nucleus|sequence-specific DNA binding|transcription factor activity, sequence-specific DNA binding|transcription regulatory region DNA binding|camalexin biosynthetic process|cellular heat acclimation|cellular response to heat|defense response to bacterium|defense response to fungus|positive regulation of autophagy|response to chitin|response to cold|response to heat|response to osmotic stress|res…	ko04016	MAPK signaling pathway - plant
Glyma.01G129100	16.6301027207342	8.17648837431838	25.0837	3.06778606154883	1.61719787700499	0.0401602452184436	0.593298908300682	Up	Protein LURP-one-related 15	At5g01750,T20L15.20		GO:0009507,GO:0006952	chloroplast|defense response
Glyma.01G130400	11.7573855465015	17.6372331565523	5.87753793645058	0.333246030388108	-1.58534	0.0383742250300529	0.578547875011915	Down	T-complex protein 1 subunit eta {ECO:0000303|PubMed:11599560}	CCT7 {ECO:0000303|PubMed:21868675},At3g11830 {ECO:0000312|Araport:AT3G11830},F26K24.12 {ECO:0000312|EMBL:AAF23199.1}		GO:0005832,GO:0005829,GO:0005524,GO:0044183,GO:0051082,GO:0006458,GO:0061077,GO:0046686	chaperonin-containing T-complex|cytosol|ATP binding|protein binding involved in protein folding|unfolded protein binding|'de novo' protein folding|chaperone-mediated protein folding|response to cadmium ion
Glyma.01G153300	1137.95042893507	161.084006400226	2114.81685146992	13.1286581376396	3.71464756274785	0.000272298852355929	0.017979823418277	Up	Abscisic acid 8'-hydroxylase 1	CYP707A1,At4g19230,T18B16.200		GO:0016021,GO:0010295,GO:0020037,GO:0005506,GO:0046345,GO:0016132,GO:0010268,GO:0016125	integral component of membrane|(+)-abscisic acid 8'-hydroxylase activity|heme binding|iron ion binding|abscisic acid catabolic process|brassinosteroid biosynthetic process|brassinosteroid homeostasis|sterol metabolic process	ko00906	Carotenoid biosynthesis
Glyma.01G156500	72.3122978153005	46.6132608907472	98.0113347398537	2.10264917894446	1.07220816057007	0.00104643138496359	0.0475158125136912	Up
Glyma.01G158700	7.28763635387551	12.501468161542	2.07380454620903	0.165884880032622	-2.59175	0.0121093768480376	0.27142563339427	Down
Glyma.01G160100	426.706508761552	171.772416696369	681.640600826736	3.96827740993846	1.98851288357589	0.00713340857578737	0.186984472292826	Up	Endochitinase			GO:0008061,GO:0004568,GO:0016998,GO:0006032,GO:0006952,GO:0000272	chitin binding|chitinase activity|cell wall macromolecule catabolic process|chitin catabolic process|defense response|polysaccharide catabolic process	ko04016,ko00520	MAPK signaling pathway - plant|Amino sugar and nucleotide sugar metabolism
Glyma.01G162300	189.34597533583	84.0227098031468	294.669240868513	3.50701901377475	1.81024525237692	0.0145381037581608	0.307097471968403	Up
Glyma.01G163000	850.655243067734	372.046290970865	1329.2641951646	3.57284624904028	1.83707383149391	0.000178499899068026	0.0129494426417351	Up	Aspartyl protease family protein 1 {ECO:0000305}	APF1 {ECO:0000305},At2g17760 {ECO:0000312|Araport:AT2G17760},T17A5.8 {ECO:0000305}		GO:0031225,GO:0005886,GO:0004190,GO:0030163,GO:0006508	anchored component of membrane|plasma membrane|aspartic-type endopeptidase activity|protein catabolic process|proteolysis
Glyma.01G165900	183.823320394119	57.7196821729485	309.92695861529	5.36951949400276	2.42479299051312	0.015457995226384	0.318081691246208	Up
Glyma.01G166100	922.17965893954	292.67326859608	1551.69	5.30176895459656	2.40647380047286	8.22955635588067e-06	0.00129577594853993	Up	Calcium-dependent protein kinase 28 {ECO:0000303|Ref.6}	CPK28 {ECO:0000303|Ref.6},At5g66210,K2A18.29		GO:0005737,GO:0005634,GO:0005886,GO:0005524,GO:0005509,GO:0009931,GO:0005516,GO:0004683,GO:0009738,GO:0006952,GO:0035556,GO:0007275,GO:0018105,GO:0046777,GO:0040008	cytoplasm|nucleus|plasma membrane|ATP binding|calcium ion binding|calcium-dependent protein serine/threonine kinase activity|calmodulin binding|calmodulin-dependent protein kinase activity|abscisic acid-activated signaling pathway|defense response|intracellular signal transduction|multicellular organism development|peptidyl-serine phosphorylation|protein autophosphorylation|regulation of growth
Glyma.01G168100	36.1486071650307	49.1106704893293	23.186543840732	0.472128431758429	-1.08275	0.0121199412206114	0.27142563339427	Down	Probable LRR receptor-like serine/threonine-protein kinase At4g36180	At4g36180,F23E13.70
Glyma.01G169000	868.374080063081	437.219567193338	1299.52859293282	2.97225625393424	1.57155850360967	0.00795610387008536	0.20222969473417	Up	Zinc finger CCCH domain-containing protein 44	At3g51120,F24M12.160		GO:0003677,GO:0008270	DNA binding|zinc ion binding
Glyma.01G178400	284.02171351529	188.420906430791	379.62252059979	2.01475795754772	1.01060653134883	0.0171085280700349	0.340649475176085	Up	UPF0496 protein At2g18630	At2g18630,F24H14.1, MSF3.1		GO:0016021,GO:0005777	integral component of membrane|peroxisome
Glyma.01G178500	1394.9124598285	791.01656739045	1998.80835226655	2.52688557315631	1.3373603351265	0.0386453005964829	0.580547801275852	Up	Calcium uniporter protein 2, mitochondrial	At2g23790 {ECO:0000312|Araport:AT2G23790},F27L4.3 {ECO:0000312|EMBL:AAC17084.1}		GO:0016021,GO:0005743,GO:0005262,GO:0015292	integral component of membrane|mitochondrial inner membrane|calcium channel activity|uniporter activity	ko04218,ko04020	Cellular senescence|Calcium signaling pathway
Glyma.01G179000	202.956814668403	104.625427529161	301.288201807645	2.87968430737043	1.52591066126653	0.010611216399139	0.247491333345741	Up	LysM domain receptor-like kinase 4	LYK4,At2g23770,F27L4.5
Glyma.01G182200	8.22174534520665	2.79584356466473	13.6476471257486	4.88140584767846	2.28729670462898	0.014659302518813	0.308527491972134	Up
Glyma.01G183100	665.415063437086	319.532670009391	1011.29745686478	3.16492663124262	1.66217205574546	0.00684973221312238	0.181926048313292	Up	L-ascorbate oxidase homolog			GO:0005615,GO:0005507,GO:0016491	extracellular space|copper ion binding|oxidoreductase activity
Glyma.01G183300	1248.34420297877	537.001	1959.68764463704	3.64932004904074	1.86762768227786	0.000621485731085621	0.0329558881814989	Up	Probable disease resistance protein At5g66900	At5g66900,MUD21.16
Glyma.01G183400	920.582946949829	451.275592333267	1389.89030156639	3.07991463571102	1.62289036509451	6.76333181861543e-05	0.00624039100240008	Up	Probable disease resistance protein At5g66900	At5g66900,MUD21.16
Glyma.01G185800	1701.20956599719	490.893902170839	2911.52522982355	5.93106823480218	2.56829196957018	2.45728179787233e-09	1.38249071296393e-06	Up	Heat shock factor protein HSF24	HSF24	HSF	GO:0005634,GO:0043565,GO:0003700,GO:0006351	nucleus|sequence-specific DNA binding|transcription factor activity, sequence-specific DNA binding|transcription, DNA-templated
Glyma.01G193600	2412.83274385277	453.617589729204	4372.04789797634	9.63817981702676	3.26876071731704	0.0115439828610077	0.261962668622591	Up	Calcium-transporting ATPase 2, plasma membrane-type	ACA2,At4g37640,F19F18.130		GO:0005783,GO:0005789,GO:0005887,GO:0016020,GO:0005886,GO:0005524,GO:0015085,GO:0005388,GO:0005516,GO:0046872,GO:0006810	endoplasmic reticulum|endoplasmic reticulum membrane|integral component of plasma membrane|membrane|plasma membrane|ATP binding|calcium ion transmembrane transporter activity|calcium-transporting ATPase activity|calmodulin binding|metal ion binding|transport
Glyma.01G197900	7.16359506214702	1.92071174693966	12.4064783773544	6.45931301098254	2.69138073328569	0.00912859445215138	0.222829802829926	Up	Transcription factor bHLH25	BHLH25,Synonyms=EN29,At4g37850,T28I19.130	bHLH	GO:0005634,GO:0003677,GO:0003700,GO:0006355,GO:0006351	nucleus|DNA binding|transcription factor activity, sequence-specific DNA binding|regulation of transcription, DNA-templated|transcription, DNA-templated
Glyma.01G202200	604.687024842335	125.98164833044	1083.39240135423	8.59960490842746	3.10427037961173	0.0166313124261909	0.333740307729401	Up	BON1-associated protein 2	BAP2,Synonyms=BAL,At2g45760,F4I18.26		GO:0016020,GO:0006952	membrane|defense response
Glyma.01G202700	48.4805433071236	30.5372872851103	66.423799329137	2.17517026672912	1.12112833583554	0.0460840319748315	0.646999613854801	Up	Histone-lysine N-methyltransferase, H3 lysine-9 specific SUVH6	SUVH6,Synonyms=SDG23, SET23,At2g22740,T9I22.18		GO:0000775,GO:0005634,GO:0018024,GO:0008327,GO:0010428,GO:0010429,GO:0008168,GO:0008270,GO:0016571	chromosome, centromeric region|nucleus|histone-lysine N-methyltransferase activity|methyl-CpG binding|methyl-CpNpG binding|methyl-CpNpN binding|methyltransferase activity|zinc ion binding|histone methylation	ko00310	Lysine degradation
Glyma.01G203500	139.996643457543	41.487027611676	238.50625930341	5.74893582485254	2.52329492609256	0.00555007083503776	0.158541194214052	Up	Probable serine/threonine-protein kinase PBL19 {ECO:0000305}	PBL19,At5g47070,K14A3.2
Glyma.01G204400	187.079768040841	73.5573328766182	300.602203205064	4.08663815624312	2.03091450827072	0.000729884175383008	0.0367202579576005	Up	Protein TIFY 10a {ECO:0000305}	TIFY10A {ECO:0000303|PubMed:19618278},Synonyms=JAZ6 {ECO:0000303|PubMed:19618278},Os03g0402800 {ECO:0000312|EMBL:BAF12236.1}, LOC_Os03g28940 {ECO:0000312|EMBL:ABF96480.1},OsJ_11194 {ECO:0000312|EMBL:EAZ27256.1}, OSJNBb0041J20.5 {ECO:0000312|EMBL:AAP03360.1}		GO:0005634,GO:0003714,GO:1903507,GO:0031347,GO:2000022,GO:0006355,GO:0009611,GO:0006351	nucleus|transcription corepressor activity|negative regulation of nucleic acid-templated transcription|regulation of defense response|regulation of jasmonic acid mediated signaling pathway|regulation of transcription, DNA-templated|response to wounding|transcription, DNA-templated	ko04075	Plant hormone signal transduction
Glyma.01G206600	433.358273316257	230.562192176717	636.154354455797	2.7591442831538	1.46422090110867	6.63561829025657e-07	0.000171981805731852	Up	Ethylene-responsive transcription factor 1A	ERF1A,Synonyms=ERF-1, ERF100,At4g17500,dl4785w, FCAALL.123	ERF	GO:0005634,GO:0003677,GO:0003700,GO:0051301,GO:0006952,GO:0009873,GO:0010200,GO:0006351,GO:0001944	nucleus|DNA binding|transcription factor activity, sequence-specific DNA binding|cell division|defense response|ethylene-activated signaling pathway|response to chitin|transcription, DNA-templated|vasculature development
Glyma.01G206700	468.866522271681	304.726677879259	633.006366664102	2.0772922511068	1.05470420104626	0.0167760464542462	0.335914117673694	Up	Ethylene-responsive transcription factor 6	ERF6,Synonyms=ERF-6, ERF103,At4g17490,dl4780c, FCAALL.120	ERF	GO:0005634,GO:0003677,GO:0003700,GO:0051301,GO:0006952,GO:0009873,GO:0010200,GO:0009644,GO:0000302,GO:0006351,GO:0001944	nucleus|DNA binding|transcription factor activity, sequence-specific DNA binding|cell division|defense response|ethylene-activated signaling pathway|response to chitin|response to high light intensity|response to reactive oxygen species|transcription, DNA-templated|vasculature development
Glyma.01G208800	21.8683872112161	10.9936629147486	32.7431115076836	2.9783623312442	1.57451927497153	0.00447374789222852	0.138239708814515	Up	Metalloendoproteinase 1-MMP {ECO:0000303|PubMed:10574937}	1MMP {ECO:0000303|PubMed:10574937},At4g16640 {ECO:0000312|Araport:AT4G16640},dl4345c {ECO:0000312|EMBL:CAB10439.1}		GO:0031225,GO:0031012,GO:0005886,GO:0004222,GO:0008270	anchored component of membrane|extracellular matrix|plasma membrane|metalloendopeptidase activity|zinc ion binding
Glyma.01G211200	3725.19078814078	2380.47127168076	5069.9103046008	2.12979268639572	1.09071300563185	2.26243973289593e-05	0.00277594134673992	Up	Hsp70-Hsp90 organizing protein 3	HOP3,At4g12400,T4C9.240		GO:0005737,GO:0005634,GO:0051879,GO:0070678,GO:0051131,GO:0010286,GO:0009408,GO:0009644,GO:0042542	cytoplasm|nucleus|Hsp90 protein binding|preprotein binding|chaperone-mediated protein complex assembly|heat acclimation|response to heat|response to high light intensity|response to hydrogen peroxide
Glyma.01G212800	808.928236513888	358.203330081422	1259.65314294635	3.51658691352765	1.81417587439833	0.00580704071279556	0.163554344471374	Up	ACT domain-containing protein ACR8 {ECO:0000305}	ACR8 {ECO:0000303|PubMed:12481063},At1g12420 {ECO:0000312|Araport:AT1G12420},F5O11.14 {ECO:0000312|EMBL:AAF79655.1}		GO:0016597,GO:0008152,GO:0009737	amino acid binding|metabolic process|response to abscisic acid
Glyma.01G216000	378.825	63.9817161710515	693.667462474148	10.8416513964656	3.43851	0.000348512371559488	0.0217406969532856	Up	Dehydration-responsive element-binding protein 1F	DREB1F,Synonyms=DDF2, ERF033,At1g12610,T12C24.14	ERF	GO:0005634,GO:0043565,GO:0003700,GO:0044212,GO:0016049,GO:0019760,GO:0010371,GO:0048510,GO:0050826,GO:0009408,GO:0009414,GO:0006351	nucleus|sequence-specific DNA binding|transcription factor activity, sequence-specific DNA binding|transcription regulatory region DNA binding|cell growth|glucosinolate metabolic process|regulation of gibberellin biosynthetic process|regulation of timing of transition from vegetative to reproductive phase|response to freezing|response to heat|response to water deprivation|transcription, DNA-templ…
Glyma.01G216600	399.320484848363	105.890574586755	692.750395109972	6.5421346310895	2.7097614490579	0.000298794805004851	0.0193560864608969	Up	Protein DETOXIFICATION 49 {ECO:0000303|PubMed:11739388}	DTX49 {ECO:0000303|PubMed:11739388},Synonyms=NIC1 {ECO:0000312|EMBL:AAM03451.1},At4g23030 {ECO:0000312|Araport:AT4G23030},F7H19.220 {ECO:0000312|EMBL:CAA19819.1}		GO:0016021,GO:0015297,GO:0015238,GO:0006855	integral component of membrane|antiporter activity|drug transmembrane transporter activity|drug transmembrane transport
Glyma.01G217400	505.287328054661	224.094358206089	786.480297903233	3.50959436997493	1.81130429712747	1.69194958749905e-05	0.00227099256541163	Up	Heat stress transcription factor B-2b	HSFB2B,Synonyms=HSF11, HSF7,At4g11660,T5C23.90	HSF	GO:0005634,GO:0043565,GO:0003700,GO:0045892,GO:0010200,GO:0006351	nucleus|sequence-specific DNA binding|transcription factor activity, sequence-specific DNA binding|negative regulation of transcription, DNA-templated|response to chitin|transcription, DNA-templated
Glyma.01G220800	45.6799387508443	23.4546367154216	67.905240786267	2.89517341965986	1.53364976762382	0.00514893142909742	0.152269745224346	Up	Uncharacterized protein At1g76660	At1g76660,F28O16.3		GO:0005886	plasma membrane
Glyma.01G224100	91.9082923639573	59.7130116091136	124.103573118801	2.07833384675342	1.05542741572923	0.0334067293052071	0.529617199232448	Up	Ethylene-responsive transcription factor CRF4	CRF4,Synonyms=ERF066,At4g27950,T13J8.60	ERF	GO:0005737,GO:0005634,GO:0003677,GO:0003700,GO:0009736,GO:0009873,GO:0048366,GO:0042991,GO:0006351	cytoplasm|nucleus|DNA binding|transcription factor activity, sequence-specific DNA binding|cytokinin-activated signaling pathway|ethylene-activated signaling pathway|leaf development|transcription factor import into nucleus|transcription, DNA-templated
Glyma.01G224800	231.060003988226	40.5923788321137	421.527629144338	10.384403212429	3.37634640233533	0.000294513913225983	0.0191471912065948	Up	Probable WRKY transcription factor 41	WRKY41,At4g11070,F2P3.16, T22B4.50	WRKY	GO:0005634,GO:0043565,GO:0003700,GO:0006351	nucleus|sequence-specific DNA binding|transcription factor activity, sequence-specific DNA binding|transcription, DNA-templated
Glyma.01G229000	282.431082343001	152.763689049869	412.098475636134	2.69762060735261	1.43168746230451	0.00149895047821546	0.0623557992443572	Up	ADP-ribosylation factor			GO:0005794,GO:0005525,GO:0015031,GO:0007264,GO:0016192	Golgi apparatus|GTP binding|protein transport|small GTPase mediated signal transduction|vesicle-mediated transport
Glyma.01G231000	57.0067058004105	16.179453986567	97.833957614254	6.04680217858284	2.59617238192549	8.04788475739018e-05	0.00715377871671365	Up	Ethylene-responsive transcription factor ERF022	ERF022,At1g33760,F14M2.12	ERF	GO:0005634,GO:0003677,GO:0003700,GO:0009873,GO:0006351	nucleus|DNA binding|transcription factor activity, sequence-specific DNA binding|ethylene-activated signaling pathway|transcription, DNA-templated
Glyma.01G231200	22.2202	2.56473090587534	41.8756633907847	16.3275076129254	4.02923267581124	0.00127835646221072	0.0555850113361256	Up	Ethylene-responsive transcription factor ERF021	ERF021,At1g71450,F26A9.17	ERF	GO:0005634,GO:0003677,GO:0003700,GO:0009873,GO:0006351	nucleus|DNA binding|transcription factor activity, sequence-specific DNA binding|ethylene-activated signaling pathway|transcription, DNA-templated
Glyma.01G232500	1543.81787899094	756.803170233548	2330.83258774833	3.07983988363717	1.6228553492685	3.80982755148277e-08	1.41744019564602e-05	Up	Cellulose synthase-like protein D3	CSLD3,Synonyms=KJK,At3g03050,T17B22.26		GO:0005783,GO:0005768,GO:0005794,GO:0000139,GO:0016021,GO:0005886,GO:0005802,GO:0016760,GO:0051753,GO:0071555,GO:0030244,GO:0009409	endoplasmic reticulum|endosome|Golgi apparatus|Golgi membrane|integral component of membrane|plasma membrane|trans-Golgi network|cellulose synthase (UDP-forming) activity|mannan synthase activity|cell wall organization|cellulose biosynthetic process|response to cold
Glyma.01G238600	658.799681109572	338.550883135662	979.048479083483	2.8918798557414	1.53200761621483	0.00384302061549947	0.123035331766449	Up	Heat shock 70 kDa protein 8	HSP70-8,Synonyms=HSP70T-2,At2g32120,F22D22.13		GO:0005524,GO:0009408,GO:0009644,GO:0042542	ATP binding|response to heat|response to high light intensity|response to hydrogen peroxide	ko04530	Tight junction
Glyma.01G241200	1405.39257891971	608.130427331816	2202.6547305076	3.62201039696663	1.85679068754448	2.61257078571701e-09	1.4521486822683e-06	Up
Glyma.02G000800	14.1420198680863	1.54794592502054	26.736093811152	17.2719817785606	4.11036172135983	0.0179965197095238	0.350194069143214	Up	Transcription factor bHLH92	BHLH92,Synonyms=EN22,At5g43650,K9D7.15	bHLH	GO:0005634,GO:0003677,GO:0003700,GO:0006355,GO:0006351	nucleus|DNA binding|transcription factor activity, sequence-specific DNA binding|regulation of transcription, DNA-templated|transcription, DNA-templated
Glyma.02G005600	36.3591196935536	15.5016971799811	57.2165422071261	3.69098567355681	1.88400613781959	0.0363399111934534	0.560142152689201	Up	Transcription factor MYB14 {ECO:0000303|PubMed:9839469}	MYB14 {ECO:0000303|PubMed:9839469},At2g31180 {ECO:0000312|Araport:AT2G31180},F16D14.2 {ECO:0000312|EMBL:AAD20663.1}	MYB	GO:0003677,GO:0003700,GO:0009733,GO:0009723,GO:0009753,GO:0009751,GO:0009651	DNA binding|transcription factor activity, sequence-specific DNA binding|response to auxin|response to ethylene|response to jasmonic acid|response to salicylic acid|response to salt stress
Glyma.02G007400	43.7518061992679	5.41448230462118	82.0891300939146	15.1610302657842	3.92229588987617	0.0182268542880439	0.35316156897296	Up	Chitinase 10	Cht10,Synonyms=GCH7,Os01g0287600, LOC_Os01g18400,OsJ_01366, P0511C01.18		GO:0005622,GO:0004568,GO:0006040,GO:0016998,GO:0006032,GO:0000272	intracellular|chitinase activity|amino sugar metabolic process|cell wall macromolecule catabolic process|chitin catabolic process|polysaccharide catabolic process
Glyma.02G008500	2590.21849649181	1102.97189219428	4077.46510078935	3.69679873951958	1.88627650270809	0.000743186593416301	0.0372675764137692	Up	Pto-interacting protein 1	PTI1 {ECO:0000312|EMBL:AAC61805.1}		GO:0005886,GO:0005524,GO:0004675,GO:0007166,GO:0009626,GO:0006468	plasma membrane|ATP binding|transmembrane receptor protein serine/threonine kinase activity|cell surface receptor signaling pathway|plant-type hypersensitive response|protein phosphorylation
Glyma.02G009100	987.980100571265	538.943257573164	1437.01694356937	2.66636036980996	1.41487177990271	0.0006799065737797	0.0349603338678369	Up	Probable protein phosphatase 2C 49	At3g62260,T17J13.220		GO:0046872,GO:0004722	metal ion binding|protein serine/threonine phosphatase activity
Glyma.02G013700	944.797853306321	399.637556507661	1489.95815010498	3.72827359651924	1.89850773495415	0.0146527141082061	0.308527491972134	Up	Lipase			GO:0046872,GO:0004806,GO:0016042	metal ion binding|triglyceride lipase activity|lipid catabolic process
Glyma.02G014300	140.551679286842	31.4525597810625	249.650798792621	7.93737617956728	2.98866218138413	0.0199921725187162	0.37553700609872	Up
Glyma.02G016100	1945.16807452463	1164.1095528437	2726.22659620556	2.34189865511018	1.22767864503917	2.93888192325683e-05	0.00343246528221596	Up	Ethylene-responsive transcription factor RAP2-3	RAP2-3,Synonyms=EBP, ERF072,At3g16770,MGL6.1, MGL6.24	ERF	GO:0005737,GO:0005634,GO:0005886,GO:0003677,GO:0043565,GO:0003700,GO:0008219,GO:0009873,GO:0010286,GO:0045893,GO:0009735,GO:0009723,GO:0009753,GO:0051707,GO:0006351	cytoplasm|nucleus|plasma membrane|DNA binding|sequence-specific DNA binding|transcription factor activity, sequence-specific DNA binding|cell death|ethylene-activated signaling pathway|heat acclimation|positive regulation of transcription, DNA-templated|response to cytokinin|response to ethylene|response to jasmonic acid|response to other organism|transcription, DNA-templated
Glyma.02G017100	200.305346032202	114.096710934569	286.513981129835	2.51115022320093	1.32834833676725	4.08852530649501e-08	1.50896021191873e-05	Up	Indole-3-acetic acid-induced protein ARG2	ARG2		GO:0006950	response to stress
Glyma.02G021300	30.6973568539435	7.33267277825698	54.0620409296299	7.37276059691849	2.88220491155457	2.21244427492144e-06	0.000463949564451026	Up
Glyma.02G021400	1349.07873086503	346.305041363459	2351.8524203666	6.79127399100799	2.76368223840271	0.00197116882172096	0.0755298192867732	Up	Hypersensitive-induced response protein 1	HIR1,Synonyms=P31,At5g62740,MQB2.6		GO:0005794,GO:0016020,GO:0005886,GO:0009506,GO:0005774,GO:0005773,GO:0043424	Golgi apparatus|membrane|plasma membrane|plasmodesma|vacuolar membrane|vacuole|protein histidine kinase binding
Glyma.02G023800	264.178755841795	150.919930279387	377.437581404203	2.50091277345199	1.32245474024469	5.31638092153307e-09	2.69522986191216e-06	Up	TMV resistance protein N	N		GO:0005737,GO:0043531,GO:0005524,GO:0009626,GO:0007165	cytoplasm|ADP binding|ATP binding|plant-type hypersensitive response|signal transduction
Glyma.02G024200	471.327160953339	184.279788228269	758.374533678408	4.11534298454371	2.04101267401988	2.51382092740457e-06	0.000517734886896797	Up
Glyma.02G028700	156.133150845316	71.3800420084341	240.886259682199	3.37470044713249	1.75475944805496	2.23860773824104e-11	2.10767202849004e-08	Up	Metalloendoproteinase 5-MMP {ECO:0000303|PubMed:10574937}	5MMP {ECO:0000303|PubMed:10574937},At1g59970 {ECO:0000312|Araport:AT1G59970},T2K10.2 {ECO:0000312|EMBL:AAD14473.1}		GO:0031225,GO:0031012,GO:0005886,GO:0004222,GO:0008270	anchored component of membrane|extracellular matrix|plasma membrane|metalloendopeptidase activity|zinc ion binding
Glyma.02G034200	153.120743693033	78.280545054124	227.960942331942	2.9121021343723	1.54206095518237	0.00134643207486147	0.0577289008751479	Up	U-box domain-containing protein 19	PUB19,At1g60190,T13D8.8
Glyma.02G034700	202.314569800236	129.871076076226	274.758063524245	2.11562167516792	1.08108166140373	0.001505788545237	0.0624712668578812	Up	Polygalacturonase 1 beta-like protein 3 {ECO:0000303|PubMed:26106400}	PGL3 {ECO:0000303|PubMed:26106400},Synonyms=JP650, PG2 {ECO:0000303|PubMed:19639386},At1g70370 {ECO:0000312|Araport:AT1G70370},F17O7.9 {ECO:0000312|EMBL:AAC18803.1}		GO:0048046,GO:0005618	apoplast|cell wall
Glyma.02G035200	936.167350674466	372.259454856851	1500.07524649208	4.02964982331723	2.01065447396071	1.79098064016966e-05	0.00235687050562922	Up
Glyma.02G037900	159.423130973209	79.6266267986741	239.219635147743	3.00426684848248	1.58701296327969	0.0173289539637438	0.342932727182994	Up	Uncharacterized protein YuxK	yuxK,Synonyms=yugD,BSU31500
Glyma.02G040700	3260.67395027865	1218.02307955735	5303.32482099996	4.35404296520169	2.12235564394724	0.00626698778820188	0.171317909824378	Up	Mitochondrial uncoupling protein 5	PUMP5,Synonyms=DIC1, UCP5,At2g22500,F14M13.10		GO:0016021,GO:0005743,GO:0005310,GO:0017077,GO:0006839,GO:0015992	integral component of membrane|mitochondrial inner membrane|dicarboxylic acid transmembrane transporter activity|oxidative phosphorylation uncoupler activity|mitochondrial transport|proton transport
Glyma.02G040800	47.5343303511176	17.0934658458673	77.9751948563679	4.56169600474675	2.18957030744413	1.3247809534593e-07	4.33457053240364e-05	Up
Glyma.02G043500	644.334352562453	274.731044454861	1013.93766067004	3.69065557437079	1.88387710622811	0.00274929984686174	0.0955763897631304	Up	F-box protein SKIP23	SKIP23,At2g17030,F6P23.19
Glyma.02G043600	100.545401476418	33.7485586232252	167.342244329611	4.95850048583848	2.30990389707934	0.00467556240539758	0.14228390238167	Up
Glyma.02G053500	37.0351139632343	23.1386536835293	50.9315742429392	2.2011468315978	1.13825538609838	0.0172920519916429	0.342676772586964	Up	AAA-ATPase At5g17760	At5g17760 {ECO:0000312|EMBL:AED92464.1},MVA3.12 {ECO:0000312|EMBL:BAB09575.1}		GO:0016021,GO:0005886,GO:0005524,GO:0016887	integral component of membrane|plasma membrane|ATP binding|ATPase activity
Glyma.02G053600	67.4562547311723	36.202698858218	98.7098106041266	2.72658706995044	1.44709622675005	2.39624736481888e-05	0.00289393916043335	Up	Protein HYPER-SENSITIVITY-RELATED 4 {ECO:0000303|PubMed:15181213}	HSR4 {ECO:0000303|PubMed:15181213},Synonyms=BCS1,At3g50930 {ECO:0000312|EMBL:AEE78728.1},F18B3.210 {ECO:0000312|EMBL:CAB42922.1}		GO:0016021,GO:0005740,GO:0005741,GO:0005739,GO:0005524,GO:0016887,GO:0042802,GO:0008219,GO:0009626,GO:0009617,GO:0002237,GO:0009411,GO:0009863	integral component of membrane|mitochondrial envelope|mitochondrial outer membrane|mitochondrion|ATP binding|ATPase activity|identical protein binding|cell death|plant-type hypersensitive response|response to bacterium|response to molecule of bacterial origin|response to UV|salicylic acid mediated signaling pathway
Glyma.02G054400	47.3558930286991	65.944428422682	28.7673576347161	0.436236363295575	-1.19682	0.00209107684457431	0.0789441400553119	Down
Glyma.02G061700	1028.78880563176	572.00230604842	1485.57530521511	2.59715	1.3769288701946	0.000104918648933957	0.00873081274099982	Up	Wall-associated receptor kinase-like 14	WAKL14,At2g23450,F26B6.10
Glyma.02G062300	50.6585568574053	20.9792654578887	80.337848256922	3.82939280777884	1.93711565516542	0.0409888927481596	0.599360246606528	Up	Extra-large guanine nucleotide-binding protein 1	XLG1,Synonyms=XLG,At2g23460,F26B6.11		GO:0005634,GO:0005525,GO:0003924,GO:0046872,GO:0004871,GO:0007186	nucleus|GTP binding|GTPase activity|metal ion binding|signal transducer activity|G-protein coupled receptor signaling pathway
Glyma.02G072300	108.698827200177	45.0301169867899	172.367537413564	3.82782788381673	1.93652596129035	7.85008620222058e-05	0.00700494926215173	Up
Glyma.02G075600	486.262943781225	311.756227827467	660.769659734983	2.11950748936014	1.08372906421969	0.0167950089029154	0.335946977541407	Up	G-type lectin S-receptor-like serine/threonine-protein kinase At1g34300	At1g34300,F23M19.5
Glyma.02G080200	57.6222511691012	26.1939513253841	89.0505510128182	3.39966085706668	1.76539083335357	0.0125996839002395	0.27932427537417	Up	Ethylene-responsive transcription factor ERF110	ERF110,At5g50080,MPF21.9	ERF	GO:0005634,GO:0003677,GO:0003700,GO:0009873,GO:0045893,GO:0048510,GO:0006351	nucleus|DNA binding|transcription factor activity, sequence-specific DNA binding|ethylene-activated signaling pathway|positive regulation of transcription, DNA-templated|regulation of timing of transition from vegetative to reproductive phase|transcription, DNA-templated
Glyma.02G099500	336.629235199683	179.758540184459	493.499930214908	2.74534900933499	1.45698956709212	0.000385958277734187	0.0234595509683649	Up	AP2/ERF and B3 domain-containing transcription repressor RAV2	RAV2,Synonyms=RAP2-8, TEM2,At1g68840,F14K14.5, T6L1.3	RAV	GO:0005634,GO:0043565,GO:0003700,GO:0009873,GO:0045892,GO:0006351	nucleus|sequence-specific DNA binding|transcription factor activity, sequence-specific DNA binding|ethylene-activated signaling pathway|negative regulation of transcription, DNA-templated|transcription, DNA-templated
Glyma.02G100300	217.537538140752	78.6332405369296	356.441835744574	4.53296638051148	2.18045546127922	1.44273177800095e-10	1.09113094829993e-07	Up	Rust resistance kinase Lr10 {ECO:0000312|EMBL:AAC49629.1}	LRK10 {ECO:0000312|EMBL:AAC49629.1}		GO:0016021,GO:0005886,GO:0005524,GO:0004674	integral component of membrane|plasma membrane|ATP binding|protein serine/threonine kinase activity
Glyma.02G102800	51.8765141425941	71.2467597719088	32.5062685132795	0.456249078798052	-1.13211	0.00271593679634975	0.0947824556181627	Down	PI-PLC X domain-containing protein At5g67130	At5g67130,K21H1.9		GO:0046658,GO:0005886,GO:0008081,GO:0006629	anchored component of plasma membrane|plasma membrane|phosphoric diester hydrolase activity|lipid metabolic process
Glyma.02G106100	349.384106682026	223.998849362494	474.769364001559	2.1195169767736	1.08373552204717	0.000828547722408643	0.0403432671245883	Up	Peroxisomal adenine nucleotide carrier 1	PNC1,Glyma02g11800		GO:0016021,GO:0005778,GO:0005777,GO:0015217,GO:0015297,GO:0005347,GO:0015866,GO:0015867,GO:0006635,GO:0090351	integral component of membrane|peroxisomal membrane|peroxisome|ADP transmembrane transporter activity|antiporter activity|ATP transmembrane transporter activity|ADP transport|ATP transport|fatty acid beta-oxidation|seedling development
Glyma.02G108300	2262.72334694686	1439.78853026747	3085.65816362625	2.14313289678244	1.0997213150561	9.33637440276283e-10	5.82059860401433e-07	Up	E3 ubiquitin-protein ligase RING1	RING1		GO:0004842,GO:0008270,GO:0090378	ubiquitin-protein transferase activity|zinc ion binding|seed trichome elongation
Glyma.02G109100	1637.48374462571	2272.37509981456	1002.59238943686	0.441209019373025	-1.18047	0.000991171106957715	0.0455899180941049	Down	Expansin-A1	EXPA1,Synonyms=EXP1,At1g69530,F10D13_18
Glyma.02G121900	15.7749660374719	6.00207235617189	25.5478597187718	4.25650645355869	2.08966981779581	0.0179284180043515	0.34987717267883	Up	Receptor-like protein kinase FERONIA	FER,Synonyms=AAK1, SIR, SRN,At3g51550,F26O13.190
Glyma.02G125600	2019.85957664074	553.945679746504	3485.77347353497	6.29262687837935	2.65366240077255	4.00169529851429e-05	0.00431341614256211	Up	Probable indole-3-acetic acid-amido synthetase GH3.1	GH3.1,At2g14960,T26I20.12		GO:0016874,GO:0009733	ligase activity|response to auxin	ko04075	Plant hormone signal transduction
Glyma.02G125800	519.422029572665	260.270837529941	778.57322161539	2.99139630472748	1.58081905355001	1.89498034204157e-12	2.30060587104594e-09	Up
Glyma.02G125900	5566.81086640398	3053.23362496677	8080.3881078412	2.64650174220754	1.40408660370767	4.83430148036878e-07	0.000132753371723413	Up
Glyma.02G128800	360.670877841877	67.3609601598874	653.980795523866	9.70860263825787	3.27926366310811	0.00164683930271958	0.0667621128222015	Up
Glyma.02G132500	197.821299050253	14.9816822710481	380.660915829458	25.408422695299	4.66723491339945	0.0092448702613095	0.224593388433519	Up	Ethylene-responsive transcription factor ERF112	ERF112,At2g33710,T1B8.3	ERF	GO:0005634,GO:0003677,GO:0003700,GO:0009873,GO:0006351	nucleus|DNA binding|transcription factor activity, sequence-specific DNA binding|ethylene-activated signaling pathway|transcription, DNA-templated
Glyma.02G134500	110.540766533596	69.5207020681698	151.560830999022	2.18008199702021	1.12438239852042	7.17248503586696e-05	0.00653943526965783	Up
Glyma.02G142600	1409.29805588319	886.842826054829	1931.75328571156	2.17823635593364	1.1231605064114	2.28845140892436e-06	0.000475564942789713	Up	Auxin-induced protein 22D	AUX22D,Synonyms=ARG13		GO:0005634,GO:0009734,GO:0006355,GO:0006351	nucleus|auxin-activated signaling pathway|regulation of transcription, DNA-templated|transcription, DNA-templated	ko04075	Plant hormone signal transduction
Glyma.02G143900	20.2872938811882	30.4976001368422	10.0769876255342	0.330419035606701	-1.59763	0.00605107118773829	0.167656897224709	Down
Glyma.02G148200	293.698323481325	113.313459932582	474.083187030069	4.18382059211795	2.06482098819786	0.0229780263280207	0.412638484475246	Up	Basic 7S globulin low kDa subunit	BG,Synonyms=G7S		GO:0004190,GO:0042802,GO:0045735,GO:0030163,GO:0006508	aspartic-type endopeptidase activity|identical protein binding|nutrient reservoir activity|protein catabolic process|proteolysis
Glyma.02G149600	1171.60642974402	716.418605294338	1626.7942541937	2.27073144411896	1.18315709083208	0.00920207659931799	0.223907490418215	Up	BTB/POZ and MATH domain-containing protein 2	BPM2,At3g06190,F28L1.13				ko04340,ko04341	Hedgehog signaling pathway|Hedgehog signaling pathway - fly
Glyma.02G150600	459.399180045257	299.722027530112	619.076332560403	2.06550161715494	1.04649218973192	0.0127752330708207	0.281175113359821	Up	Probable LRR receptor-like serine/threonine-protein kinase RKF3	RKF3,Synonyms=AT2324,At2g48010,T9J23.16
Glyma.02G158300	78.5786893205263	26.6406953204979	130.516683320555	4.89914702864877	2.29253058909361	7.04422624391677e-12	7.73757936992514e-09	Up	Protein DETOXIFICATION 40 {ECO:0000303|PubMed:11739388}	DTX40 {ECO:0000303|PubMed:11739388},At3g21690 {ECO:0000312|Araport:AT3G21690},MIL23.25 {ECO:0000312|EMBL:BAB02363.1}		GO:0016021,GO:0005774,GO:0005773,GO:0015297,GO:0015238,GO:0006855	integral component of membrane|vacuolar membrane|vacuole|antiporter activity|drug transmembrane transporter activity|drug transmembrane transport
Glyma.02G161100	563.042528355778	372.868875438478	753.216181273078	2.02005646190588	1.0143956178153	7.13996040392587e-07	0.000181986150980506	Up	bZIP transcription factor 50 {ECO:0000303|PubMed:18065552}	BZIP50 {ECO:0000303|PubMed:18065552},Synonyms=BZIP60 {ECO:0000303|PubMed:21223397}, BZIP74 {ECO:0000303|PubMed:22199238},Os06g0622700 {ECO:0000312|EMBL:BAF20014.1}, LOC_Os06g41770 {ECO:0000305},OsJ_22012 {ECO:0000312|EMBL:EEE66035.1}, P0040H10.41 {ECO:0000312|EMBL:BAD35377.1}	bZIP	GO:0005789,GO:0016021,GO:0005634,GO:0043565,GO:0003700,GO:0030968,GO:0010200,GO:0006351	endoplasmic reticulum membrane|integral component of membrane|nucleus|sequence-specific DNA binding|transcription factor activity, sequence-specific DNA binding|endoplasmic reticulum unfolded protein response|response to chitin|transcription, DNA-templated
Glyma.02G171100	354.420088654824	127.342803680031	581.497373629617	4.56639367773558	2.19105524248723	1.11759918491827e-08	4.9576269997134e-06	Up	Activator of 90 kDa heat shock protein ATPase homolog 1	AHSA1,Synonyms=C14orf3,HSPC322		GO:0005913,GO:0005737,GO:0005829,GO:0005783,GO:0070062,GO:0001671,GO:0098641,GO:0051087,GO:0006950	cell-cell adherens junction|cytoplasm|cytosol|endoplasmic reticulum|extracellular exosome|ATPase activator activity|cadherin binding involved in cell-cell adhesion|chaperone binding|response to stress
Glyma.02G184400	26.039533239884	36.8298762107195	15.2491902690486	0.414044027240315	-1.27214	0.0133736587892996	0.289662147692745	Down	Cysteine-rich receptor-like protein kinase 10	CRK10,Synonyms=RLK4,At4g23180,F21P8.70
Glyma.02G195400	1069.4448291507	439.855155703385	1699.03450259801	3.86271362417257	1.94961472227578	0.00129884300556614	0.0562109035823528	Up	Syntaxin-121	SYP121,Synonyms=SYR1,At3g11820,F26K24.11		GO:0009504,GO:0016021,GO:0005886,GO:0009506,GO:0031201,GO:0005802,GO:0043495,GO:0000149,GO:0006952,GO:0050832,GO:0006887,GO:0072660,GO:0031348,GO:0006612,GO:0072661,GO:0010119,GO:0009737,GO:0009620,GO:0010148,GO:0048278,GO:0006906,GO:0016192	cell plate|integral component of membrane|plasma membrane|plasmodesma|SNARE complex|trans-Golgi network|protein anchor|SNARE binding|defense response|defense response to fungus|exocytosis|maintenance of protein location in plasma membrane|negative regulation of defense response|protein targeting to membrane|protein targeting to plasma membrane|regulation of stomatal movement|response to abscisic …	ko04130	SNARE interactions in vesicular transport
Glyma.02G195900	15.1946232947086	2.56851281583113	27.820733773586	10.8314560870056	3.43715529427834	0.0299911921862058	0.493847459087957	Up	E3 ubiquitin-protein ligase PUB23	PUB23,At2g35930,F11F19.16
Glyma.02G197800	432.080737188905	204.65568277019	659.50579160762	3.2225139447908	1.68818660157746	0.000830756140121361	0.0403432671245883	Up	NDR1/HIN1-like protein 3 {ECO:0000303|Ref.1}	NHL3 {ECO:0000303|Ref.1},At5g06320 {ECO:0000312|Araport:AT5G06320},MHF15.16 {ECO:0000312|EMBL:BAB08954.1}		GO:0046658,GO:0005794,GO:0016021,GO:0005886,GO:0009506,GO:0005774,GO:0004871,GO:0042742,GO:0009816,GO:0051607,GO:0009617,GO:0009751,GO:0009611	anchored component of plasma membrane|Golgi apparatus|integral component of membrane|plasma membrane|plasmodesma|vacuolar membrane|signal transducer activity|defense response to bacterium|defense response to bacterium, incompatible interaction|defense response to virus|response to bacterium|response to salicylic acid|response to wounding
Glyma.02G205600	328.440203213081	28.3803204854562	628.500085940705	22.1456303237585	4.46895015564724	3.34973212828915e-05	0.00376001318750588	Up	Heat shock 70 kDa protein	HSP70		GO:0005524	ATP binding	ko04144,ko04010,ko04141,ko03040	Endocytosis|MAPK signaling pathway|Protein processing in endoplasmic reticulum|Spliceosome
Glyma.02G208000	6146.14509365347	3796.06225674782	8496.22793055912	2.23816875380702	1.16231881696759	0.000297097442306272	0.0192774872058475	Up	UDP-glucuronate 4-epimerase 1	GAE1,Synonyms=UGlcAE3,At4g30440,F17I23.220		GO:0005768,GO:0005794,GO:0032580,GO:0016021,GO:0005802,GO:0050378,GO:0050832,GO:0050829,GO:0033481	endosome|Golgi apparatus|Golgi cisterna membrane|integral component of membrane|trans-Golgi network|UDP-glucuronate 4-epimerase activity|defense response to fungus|defense response to Gram-negative bacterium|galacturonate biosynthetic process	ko00520	Amino sugar and nucleotide sugar metabolism
Glyma.02G208200	987.548847624673	243.251965279757	1731.84572996959	7.11955493546721	2.83178705685692	6.93552994716376e-05	0.00636336552129658	Up	Protein EXORDIUM	EXO,At4g08950,T3H13.3		GO:0048046,GO:0005618,GO:0005615,GO:0005794,GO:0009505,GO:0009741	apoplast|cell wall|extracellular space|Golgi apparatus|plant-type cell wall|response to brassinosteroid
Glyma.02G208300	30.8396868933472	14.6666061931659	47.0127675935285	3.20542918888998	1.68051753850654	0.0295703169788422	0.489485828310695	Up	Protein EXORDIUM-like 2	EXL2,At5g64260,MSJ1.10		GO:0048046,GO:0005618,GO:0005829,GO:0005615,GO:0005794,GO:0009505,GO:0009506	apoplast|cell wall|cytosol|extracellular space|Golgi apparatus|plant-type cell wall|plasmodesma
Glyma.02G211600	121.624909808317	79.503783338006	163.746036278629	2.0596005548877	1.04236456393204	0.000994569682056019	0.0457006750119247	Up	Esterase AGAP003155	AGAP003155		GO:0016787	hydrolase activity
Glyma.02G217500	88.9625556429174	48.405633100452	129.519478185383	2.67571086027534	1.41992222547699	0.000334801248098685	0.0210303893278218	Up
Glyma.02G222800	42.2775396153213	21.0214738794606	63.5336053511821	3.02231925865382	1.5956560657141	9.05990066277292e-05	0.00779793763388743	Up
Glyma.02G228100	113.759265528311	159.928181154616	67.5903499020063	0.422629391605855	-1.24253	0.000546994158495073	0.0297582883349194	Down	Asparagine synthetase [glutamine-hydrolyzing] 1	AS1		GO:0004066,GO:0005524,GO:0006541,GO:0070981	asparagine synthase (glutamine-hydrolyzing) activity|ATP binding|glutamine metabolic process|L-asparagine biosynthetic process	ko00250	Alanine, aspartate and glutamate metabolism
Glyma.02G228200	3273.31504244063	1115.44892504371	5431.18115983754	4.86905409821853	2.28364152993504	0.000567298101248938	0.0305387754994382	Up	Probable protein phosphatase 2C 25	At2g30020,F23F1.6		GO:0005634,GO:0009536,GO:0046872,GO:0004722,GO:0009738,GO:0050832,GO:0009620,GO:0009611	nucleus|plastid|metal ion binding|protein serine/threonine phosphatase activity|abscisic acid-activated signaling pathway|defense response to fungus|response to fungus|response to wounding
Glyma.02G228300	96.5960972853082	35.8628634713482	157.329331099268	4.38697069532562	2.13322506928178	4.44455811769922e-12	5.00110351712038e-09	Up	Mitogen-activated protein kinase kinase kinase 3 {ECO:0000303|PubMed:27679653}	MAPKKK3 {ECO:0000303|PubMed:27679653},Synonyms=MAP3KA {ECO:0000303|Ref.1},At1g53570 {ECO:0000312|Araport:AT1G53570},F22G10.18 {ECO:0000312|EMBL:AAG51965.1}, T3F20.12 {ECO:0000312|EMBL:AAF78433.1}		GO:0005737,GO:0005524,GO:0004709,GO:0004702	cytoplasm|ATP binding|MAP kinase kinase kinase activity|signal transducer, downstream of receptor, with serine/threonine kinase activity
Glyma.02G229600	50.6209158875338	29.2773366562232	71.9644951188443	2.45802738014926	1.29750098608712	0.000637730365249798	0.0334974272421885	Up	Uncharacterized protein At5g39865	At5g39865,MYH19.5		GO:0005886,GO:0009055,GO:0015035,GO:0045454	plasma membrane|electron carrier activity|protein disulfide oxidoreductase activity|cell redox homeostasis
Glyma.02G232100	876.493454159913	572.094840088752	1180.89206823107	2.06415437700483	1.04555087318877	0.00042610169928026	0.0250417526045803	Up	Exocyst complex component EXO70B1	EXO70B1,At5g58430,MQJ2.3		GO:0005829,GO:0000145,GO:0070062,GO:0045335,GO:0005886,GO:0006887	cytosol|exocyst|extracellular exosome|phagocytic vesicle|plasma membrane|exocytosis
Glyma.02G232500	73.4275208252176	43.9353180874602	102.919723562975	2.34252824477331	1.22806644312405	0.000161367490066137	0.0120656852296777	Up
Glyma.02G232600	2667.60291599277	819.09761679964	4516.10821518589	5.5135164876088	2.4629727545598	1.69829721044568e-05	0.00227099256541163	Up	WRKY transcription factor WRKY24 {ECO:0000303|PubMed:15047897}	WRKY24 {ECO:0000303|PubMed:15047897},Os01g0826400 {ECO:0000312|EMBL:BAF06589.1},OsJ_03928 {ECO:0000312|EMBL:EAZ14002.1}, OSNPB_010826400 {ECO:0000312|EMBL:BAS75019.1}	WRKY	GO:0005634,GO:0043565,GO:0003700,GO:0009738,GO:0009740,GO:0009788,GO:0009938,GO:0045893,GO:0009737,GO:0009739,GO:0006351	nucleus|sequence-specific DNA binding|transcription factor activity, sequence-specific DNA binding|abscisic acid-activated signaling pathway|gibberellic acid mediated signaling pathway|negative regulation of abscisic acid-activated signaling pathway|negative regulation of gibberellic acid mediated signaling pathway|positive regulation of transcription, DNA-templated|response to abscisic acid|resp…	ko04016	MAPK signaling pathway - plant
Glyma.02G242900	135.721551223221	27.6198608964294	243.823241550012	8.8278229374259	3.14205769329454	0.0162013500578619	0.328397664134183	Up	U-box domain-containing protein 20	PUB20,At1g66160,F15E12.6
Glyma.02G243300	45.3356243721748	14.7737146019526	75.8975341423969	5.1373358824981	2.36102040114702	2.83169713061627e-06	0.00056309273889591	Up
Glyma.02G245700	781.52488810365	296.336126569466	1266.71364963783	4.2745839472964	2.09578400680968	4.52758845715684e-05	0.00473641192477265	Up	Probable calcium-binding protein CML27	CML27,At1g18210,T10F20.22, T10O22.19		GO:0005886,GO:0005773,GO:0005509	plasma membrane|vacuole|calcium ion binding
Glyma.02G246900	158.34351085292	82.9884756037995	233.698546102041	2.81603613515876	1.49366584664562	0.000285229986100602	0.0186385271653897	Up
Glyma.02G255400	841.827265116608	275.544350724136	1408.11017950908	5.11028506230862	2.35340376993166	0.0174481333482409	0.344723504206631	Up	Nematode resistance protein-like HSPRO2	HSPRO2,At2g40000,T28M21.16		GO:0005737,GO:0009816,GO:0006979,GO:0009751	cytoplasm|defense response to bacterium, incompatible interaction|response to oxidative stress|response to salicylic acid
Glyma.02G257300	18.5441397147101	8.81546498664634	28.2728144427738	3.2071835672425	1.68130693063372	0.00527829212349236	0.153924607348417	Up	Putative serine/threonine-protein kinase-like protein CCR3	CCR3,Synonyms=CRR3,At3g55950,F27K19.130
Glyma.02G257700	29.6442997294385	13.8609633793042	45.4276360795728	3.2773794170325	1.71254270107267	0.0331425450880009	0.527209281217955	Up	Probable 2-oxoglutarate-dependent dioxygenase At5g05600 {ECO:0000305}	At5g05600 {ECO:0000312|Araport:AT5G05600},MOP10.14 {ECO:0000312|EMBL:BAB11549.1}		GO:0051213,GO:0046872,GO:0097237,GO:0009813,GO:0080167	dioxygenase activity|metal ion binding|cellular response to toxic substance|flavonoid biosynthetic process|response to karrikin
Glyma.02G261700	142.640097468522	86.8750823225137	198.405112614531	2.28379769331297	1.19143485745162	0.012823746118272	0.281719382581124	Up	Dehydration-responsive element-binding protein 2C	DREB2C,Synonyms=ERF048,At2g40340,T07M07.24, T3G21.11	ERF	GO:0005634,GO:0043565,GO:0003700,GO:0044212,GO:0009738,GO:0010286,GO:0045893,GO:0009737,GO:0006351	nucleus|sequence-specific DNA binding|transcription factor activity, sequence-specific DNA binding|transcription regulatory region DNA binding|abscisic acid-activated signaling pathway|heat acclimation|positive regulation of transcription, DNA-templated|response to abscisic acid|transcription, DNA-templated
Glyma.02G269600	1187.78471871763	595.168547866623	1780.40088956864	2.99142301109571	1.58083193347935	5.20981033498966e-05	0.00523390374310179	Up	Protein LYK5	LYK5,At2g33580,F4P9.35		GO:0016021,GO:0005886,GO:0005524,GO:0008061,GO:0042803,GO:0004675,GO:0007166,GO:0071323,GO:0045087,GO:0006468	integral component of membrane|plasma membrane|ATP binding|chitin binding|protein homodimerization activity|transmembrane receptor protein serine/threonine kinase activity|cell surface receptor signaling pathway|cellular response to chitin|innate immune response|protein phosphorylation
Glyma.02G270700	60.9764396383459	33.7465907271977	88.2062885494942	2.61378369336744	1.38613975420971	7.60909295545237e-05	0.00685620887513358	Up	LysM domain receptor-like kinase 3 {ECO:0000303|PubMed:12947035}	LYK3 {ECO:0000303|PubMed:12947035},Synonyms=HCL {ECO:0000303|PubMed:11290290}, RLK3 {ECO:0000305},MTR_5g086130 {ECO:0000312|EMBL:AES99916.1}
Glyma.02G274400	1448.17144742603	907.492141206704	1988.85075364536	2.19159005718855	1.13197796354878	4.39375592557502e-05	0.0046384790817043	Up	NDR1/HIN1-like protein 13 {ECO:0000303|PubMed:26206852}	NHL13 {ECO:0000303|PubMed:26206852},At2g27080 {ECO:0000312|Araport:AT2G27080}		GO:0016021,GO:0005886,GO:0009506,GO:0006952	integral component of membrane|plasma membrane|plasmodesma|defense response
Glyma.02G284800	713.415543028121	223.54933837509	1203.28174768115	5.38262271956351	2.42830930707944	0.00651004606733889	0.175876529761825	Up	Aspartyl protease family protein 2 {ECO:0000305}	APF2 {ECO:0000305},At1g01300 {ECO:0000312|Araport:AT1G01300},F6F3.10 {ECO:0000312|EMBL:AAF97328.1}		GO:0016020,GO:0009505,GO:0004190,GO:0030163,GO:0006508,GO:0080167	membrane|plant-type cell wall|aspartic-type endopeptidase activity|protein catabolic process|proteolysis|response to karrikin
Glyma.02G292800	1282.53113820927	646.624082909221	1918.43819350932	2.96685237097588	1.5689331408526	5.98583620313943e-17	1.67413677024281e-13	Up	GDP-L-galactose phosphorylase 1	VTC2,At4g26850,F10M23.190		GO:0005737,GO:0005634,GO:0010475,GO:0080048,GO:0010472,GO:0010471,GO:0010473,GO:0080047,GO:0010474,GO:0005085,GO:0016787,GO:0008928,GO:0000166,GO:0080046,GO:0052544,GO:0042742,GO:0006006,GO:0019853,GO:0009408,GO:0009753	cytoplasm|nucleus|galactose-1-phosphate guanylyltransferase (GDP) activity|GDP-D-glucose phosphorylase activity|GDP-galactose:glucose-1-phosphate guanylyltransferase activity|GDP-galactose:mannose-1-phosphate guanylyltransferase activity|GDP-galactose:myoinositol-1-phosphate guanylyltransferase activity|GDP-L-galactose phosphorylase activity|glucose-1-phosphate guanylyltransferase (GDP) activity|…	ko00053	Ascorbate and aldarate metabolism
Glyma.02G294100	3176.5672476716	2062.49575841276	4290.63873693044	2.08031396885509	1.0568012817929	0.00100773112530214	0.0460759838797708	Up	Ethylene-responsive transcription factor 7	ERF7,Synonyms=ERF-7, ERF083,At3g20310,MQC12.5	ERF	GO:0005634,GO:0043565,GO:0003700,GO:0044212,GO:0006952,GO:0009873,GO:0045892,GO:0006355,GO:0009737,GO:0009414,GO:0006351	nucleus|sequence-specific DNA binding|transcription factor activity, sequence-specific DNA binding|transcription regulatory region DNA binding|defense response|ethylene-activated signaling pathway|negative regulation of transcription, DNA-templated|regulation of transcription, DNA-templated|response to abscisic acid|response to water deprivation|transcription, DNA-templated
Glyma.02G296600	10879.3669927791	5161.92803375809	16596.8059518001	3.2152338899845	1.68492368923202	5.38168128819382e-05	0.00535082940839513	Up	Zinc finger CCCH domain-containing protein 29	At2g40140,T07M07.3, T7M7.3	C3H	GO:0005634,GO:0003677,GO:0046872,GO:0003700,GO:0050832,GO:0006355,GO:0010200,GO:0009409	nucleus|DNA binding|metal ion binding|transcription factor activity, sequence-specific DNA binding|defense response to fungus|regulation of transcription, DNA-templated|response to chitin|response to cold
Glyma.02G297200	72.3273537222829	27.1492646522462	117.50544279232	4.32812616833059	2.11374255548908	0.0158153511135168	0.323129055921606	Up	Probable serine/threonine-protein kinase WNK11	WNK11,At5g55560,MWC10.1		GO:0005829,GO:0005524,GO:0004674,GO:0035556,GO:0006468	cytosol|ATP binding|protein serine/threonine kinase activity|intracellular signal transduction|protein phosphorylation
Glyma.02G298500	285.29443746575	140.656771321879	429.932103609622	3.05660438220756	1.61192983558692	1.69244214135626e-10	1.23935120237031e-07	Up	ABC transporter C family member 3	ABCC3,Synonyms=EST2, MRP3,At3g13080,MJG19.3		GO:0048046,GO:0016021,GO:0000325,GO:0009506,GO:0005774,GO:0005773,GO:0005524,GO:0042626,GO:0010290,GO:0015431,GO:0008559	apoplast|integral component of membrane|plant-type vacuole|plasmodesma|vacuolar membrane|vacuole|ATP binding|ATPase activity, coupled to transmembrane movement of substances|chlorophyll catabolite transmembrane transporter activity|glutathione S-conjugate-exporting ATPase activity|xenobiotic-transporting ATPase activity	ko02010	ABC transporters
Glyma.02G302600	156.100991023557	208.497859441888	103.704122605226	0.497386989405184	-1.00756	8.40301638185092e-05	0.00734813887379459	Down	Probable LRR receptor-like serine/threonine-protein kinase At4g26540	At4g26540,M3E9.30
Glyma.02G309000	52.2534185405712	18.8625391837791	85.6442978973633	4.54044373681214	2.18283	0.0227348532544309	0.410354531531122	Up
Glyma.03G001500	127.244480676869	38.503186869712	215.985774484026	5.60955578079508	2.48788652872736	0.00030287000589587	0.0194912170564836	Up	Acid phosphatase 1	APS1,Synonyms=APS-1(1)		GO:0003993	acid phosphatase activity
Glyma.03G003000	34.3702306281512	19.4550719346202	49.2853893216823	2.53329257724199	1.34101370767039	0.00275742687308906	0.0955785674559489	Up	Putative receptor protein kinase ZmPK1	PK1		GO:0016021,GO:0005524,GO:0004674,GO:0048544	integral component of membrane|ATP binding|protein serine/threonine kinase activity|recognition of pollen
Glyma.03G015800	587.853183363285	116.052928424644	1059.65343830193	9.13077724695235	3.19073767319924	0.0179037490459172	0.349808771474704	Up	BON1-associated protein 2	BAP2,Synonyms=BAL,At2g45760,F4I18.26		GO:0016020,GO:0006952	membrane|defense response
Glyma.03G016100	52.5568342702521	4.16658466497699	100.947083875527	24.2277769426017	4.59859012901958	0.0295567064328771	0.489485828310695	Up	BON1-associated protein 2	BAP2,Synonyms=BAL,At2g45760,F4I18.26		GO:0016020,GO:0006952	membrane|defense response
Glyma.03G016300	285.575276412627	48.8910574425065	522.259495382748	10.6821067635303	3.41712430348169	0.00852010272487296	0.211667430861222	Up	BON1-associated protein 2	BAP2,Synonyms=BAL,At2g45760,F4I18.26		GO:0016020,GO:0006952	membrane|defense response
Glyma.03G016400	332.70390650089	37.9087402576252	627.499072744155	16.5528864446488	4.04901090686147	0.00596555535239122	0.166330043490794	Up	BON1-associated protein 2	BAP2,Synonyms=BAL,At2g45760,F4I18.26		GO:0016020,GO:0006952	membrane|defense response
Glyma.03G026800	5.87916803056622	0.92525774185038	10.8330783192821	11.7081736572314	3.54944414415533	0.00427494862281746	0.13352774527086	Up	MDIS1-interacting receptor like kinase 2 {ECO:0000303|PubMed:26863186}	MIK2 {ECO:0000303|PubMed:26863186},At4g08850 {ECO:0000312|Araport:AT4G08850},T32A17.160 {ECO:0000312|EMBL:CAB82121.1}
Glyma.03G027200	40.4596853781986	17.0320940391919	63.8872767172053	3.75099365763228	1.9072728236205	0.0203077141315997	0.379115202766732	Up	MDIS1-interacting receptor like kinase 2 {ECO:0000303|PubMed:26863186}	MIK2 {ECO:0000303|PubMed:26863186},At4g08850 {ECO:0000312|Araport:AT4G08850},T32A17.160 {ECO:0000312|EMBL:CAB82121.1}
Glyma.03G029600	374.245760661843	143.810053162189	604.681468161497	4.20472320860307	2.0720108328897	3.25213241378718e-06	0.0006296348882511	Up	Auxin-responsive protein SAUR36 {ECO:0000305}	SAUR36 {ECO:0000303|PubMed:12036261},Synonyms=RAG1 {ECO:0000303|PubMed:23503980}, SAG201 {ECO:0000305},At2g45210 {ECO:0000312|Araport:AT2G45210}		GO:0005634,GO:0009734,GO:0007275,GO:1900057,GO:0040008,GO:0010029	nucleus|auxin-activated signaling pathway|multicellular organism development|positive regulation of leaf senescence|regulation of growth|regulation of seed germination	ko04075	Plant hormone signal transduction
Glyma.03G035300	462.571017483553	127.681532312348	797.460502654759	6.24569965767584	2.64286319491088	0.000446682315906453	0.025867846106698	Up	Probable serine/threonine-protein kinase PIX7 {ECO:0000305}	PIX7 {ECO:0000303|PubMed:23951354},At5g15080,F2G14.200
Glyma.03G041000	12.2867824591421	3.75998134809035	20.8135835701938	5.53555500501745	2.46872797154071	0.00366727005019726	0.118810278438062	Up	Protein LURP-one-related 15	At5g01750,T20L15.20		GO:0009507,GO:0006952	chloroplast|defense response
Glyma.03G042700	215.356615885794	27.0903142715574	403.622917500031	14.8991596573614	3.89715905696095	8.41274827389392e-05	0.00734813887379459	Up	Probable WRKY transcription factor 33	WRKY33,At2g38470,T19C21.4	WRKY	GO:0005634,GO:0043565,GO:0003700,GO:0044212,GO:0010120,GO:0070370,GO:0034605,GO:0042742,GO:0050832,GO:0010508,GO:0010200,GO:0009409,GO:0009408,GO:0006970,GO:0009651,GO:0009414,GO:0006351	nucleus|sequence-specific DNA binding|transcription factor activity, sequence-specific DNA binding|transcription regulatory region DNA binding|camalexin biosynthetic process|cellular heat acclimation|cellular response to heat|defense response to bacterium|defense response to fungus|positive regulation of autophagy|response to chitin|response to cold|response to heat|response to osmotic stress|res…	ko04016	MAPK signaling pathway - plant
Glyma.03G052400	39.1240959006312	18.8938554054427	59.3543363958197	3.14146240257145	1.6514363138264	0.000385748467815169	0.0234595509683649	Up	Receptor-like protein 12	RLP12,At1g71400,F26A9.22, F3I17.30		GO:0016021,GO:0005886	integral component of membrane|plasma membrane
Glyma.03G055100	170.138702473064	85.9921330613687	254.285271884759	2.95707598860569	1.56417131717349	0.000864597979065565	0.0412912662176095	Up	Pyruvate decarboxylase 4	PDC4,At5g01320,T10O8.30		GO:0005622,GO:0016831,GO:0000287,GO:0004737,GO:0030976	intracellular|carboxy-lyase activity|magnesium ion binding|pyruvate decarboxylase activity|thiamine pyrophosphate binding	ko00010	Glycolysis / Gluconeogenesis
Glyma.03G056800	18.5332106509612	5.2878569339973	31.778564367925	6.00972468895869	2.58729890125731	0.0186091817454791	0.358005702057038	Up
Glyma.03G063400	878.435651303878	332.489307021525	1424.38199558623	4.2839933961967	2.09895625616622	0.000196973575561682	0.0140697074418581	Up	UPF0481 protein At3g47200	At3g47200,F13I12.250		GO:0016021,GO:0005886	integral component of membrane|plasma membrane
Glyma.03G070400	1650.04382040581	542.461279875092	2757.62636093653	5.08354506255544	2.34583492621959	7.77774227161277e-05	0.00695384422400356	Up	Hsp70-binding protein 1	Hspbp1,Synonyms=Hspbp		GO:0004857,GO:0032436,GO:0031398	enzyme inhibitor activity|positive regulation of proteasomal ubiquitin-dependent protein catabolic process|positive regulation of protein ubiquitination	ko04141	Protein processing in endoplasmic reticulum
Glyma.03G073200	20.1481483012512	9.86860873577252	30.4277	3.08328039761403	1.62446609601418	0.0272329216645857	0.464459744204804	Up
Glyma.03G074000	287.352083864238	131.434149641069	443.270018087407	3.37256351791314	1.75384561474222	1.5261208653683e-05	0.0020954184524673	Up
Glyma.03G074900	58.9819024523615	32.5186635793498	85.4451413253732	2.62757235139371	1.39373048999518	0.0409758468227592	0.599360246606528	Up	Uncharacterized protein At1g04910	At1g04910,F13M7.10		GO:0005737,GO:0005768,GO:0005794,GO:0000139,GO:0016021,GO:0005802,GO:0016757	cytoplasm|endosome|Golgi apparatus|Golgi membrane|integral component of membrane|trans-Golgi network|transferase activity, transferring glycosyl groups
Glyma.03G084300	7.75230710981856	3.15232095742605	12.3522932622111	3.91847576088731	1.97029257274661	0.0379795583959342	0.574663478857996	Up	Ninja-family protein AFP3	AFP3,At3g29575,MWE13.5		GO:0005634,GO:0007165	nucleus|signal transduction
Glyma.03G086200	913.18345932577	454.94353898352	1371.42337966802	3.0144913866283	1.5919146071377	0.00486881964053589	0.146617575258801	Up	Peptidyl-prolyl cis-trans isomerase FKBP62	FKBP62,Synonyms=ROF1,At3g25230,MJL12.19		GO:0005789,GO:0005634,GO:0005528,GO:0003755,GO:0070370,GO:0061077	endoplasmic reticulum membrane|nucleus|FK506 binding|peptidyl-prolyl cis-trans isomerase activity|cellular heat acclimation|chaperone-mediated protein folding
Glyma.03G088800	59.2580729816912	35.3395201824185	83.1766257809639	2.35364332485602	1.23489570846084	0.00047147063489652	0.0269193394434605	Up	Serine/threonine-protein kinase OXI1	OXI1 {ECO:0000303|PubMed:14985766},Synonyms=AGC2-1 {ECO:0000303|PubMed:13678909},At3g25250,MJL12.21		GO:0005737,GO:0005634,GO:0005886,GO:0005524,GO:0016301,GO:0004672,GO:0019901,GO:0004674,GO:0006952,GO:0035556,GO:0006468,GO:0006979,GO:0009611	cytoplasm|nucleus|plasma membrane|ATP binding|kinase activity|protein kinase activity|protein kinase binding|protein serine/threonine kinase activity|defense response|intracellular signal transduction|protein phosphorylation|response to oxidative stress|response to wounding	ko04016	MAPK signaling pathway - plant
Glyma.03G088900	180.753578389302	91.2663766157032	270.240780162901	2.96101138429992	1.56609003730421	0.000468746798730405	0.0268302292960651	Up	Auxin-induced in root cultures protein 12	AIR12,At3g07390,F21O3_10		GO:0031225,GO:0005886,GO:0046872,GO:0009734,GO:0055114	anchored component of membrane|plasma membrane|metal ion binding|auxin-activated signaling pathway|oxidation-reduction process
Glyma.03G106000	55.2679661379461	9.23835673269078	101.297575543201	10.9648911028463	3.45481957893136	0.00286312268419355	0.0984991065716518	Up	Mitogen-activated protein kinase kinase kinase NPK1	NPK1		GO:0005856,GO:0005634,GO:0009524,GO:0005524,GO:0004709,GO:0000919,GO:0006952	cytoskeleton|nucleus|phragmoplast|ATP binding|MAP kinase kinase kinase activity|cell plate assembly|defense response
Glyma.03G107900	36.5501684794817	11.5461548346799	61.5541821242835	5.33114123321819	2.41444440264008	0.000413101441556847	0.0244020767026678	Up
Glyma.03G115000	22.840130865595	32.3670251703219	13.3132365608681	0.411320981486901	-1.28166	0.0174782591133678	0.344737924726853	Down
Glyma.03G120700	1190.21584543421	620.251012474251	1760.18067839416	2.83785216467863	1.50479943547307	0.000600296587362617	0.0320162806490023	Up	Calmodulin-binding protein 25 {ECO:0000303|PubMed:15086802}	CAMBP25 {ECO:0000303|PubMed:15086802},Synonyms=VQ15 {ECO:0000303|PubMed:22535423},At2g41010 {ECO:0000312|Araport:AT2G41010}		GO:0005634,GO:0005516,GO:0010337,GO:0009651,GO:0009414	nucleus|calmodulin binding|regulation of salicylic acid metabolic process|response to salt stress|response to water deprivation
Glyma.03G131000	748.428120565868	487.022061292968	1009.83417983877	2.07348754830082	1.05205938360337	0.0279246410365801	0.472241711723456	Up
Glyma.03G134800	2057.53496480868	1196.55423782622	2918.51569179113	2.43910020919169	1.28634903174379	0.00217565698446871	0.0812726796125341	Up
Glyma.03G137700	236.45201714151	355.494216716324	117.409817566697	0.330272088956055	-1.59827	2.16788059564562e-05	0.00268131376406206	Down	Polygalacturonase			GO:0005618,GO:0005576,GO:0004650,GO:0005975,GO:0071555,GO:0009835	cell wall|extracellular region|polygalacturonase activity|carbohydrate metabolic process|cell wall organization|fruit ripening
Glyma.03G138000	2466.56583529774	792.046935747477	4141.08	5.22833249893195	2.38635089310478	0.0005642477033926	0.0304100508741988	Up	Calcium-dependent protein kinase 32 {ECO:0000303|Ref.5}	CPK32 {ECO:0000303|Ref.5},At3g57530 {ECO:0000312|Araport:AT3G57530},T8H10.130 {ECO:0000312|EMBL:CAB66110.1}		GO:0005737,GO:0005634,GO:0005886,GO:0009506,GO:0005524,GO:0005509,GO:0004698,GO:0005516,GO:0004683,GO:0009738,GO:0035556,GO:0018105,GO:0046777,GO:0009737,GO:0009651	cytoplasm|nucleus|plasma membrane|plasmodesma|ATP binding|calcium ion binding|calcium-dependent protein kinase C activity|calmodulin binding|calmodulin-dependent protein kinase activity|abscisic acid-activated signaling pathway|intracellular signal transduction|peptidyl-serine phosphorylation|protein autophosphorylation|response to abscisic acid|response to salt stress
Glyma.03G138600	575.116564771104	340.941483973318	809.29164556889	2.37369661250206	1.2471355526677	0.00489148502869465	0.147012228217459	Up	Zinc finger CCCH domain-containing protein 30	At2g41900,T6D20.20	C3H	GO:0005737,GO:0005634,GO:0003677,GO:0046872,GO:0003700,GO:0006355	cytoplasm|nucleus|DNA binding|metal ion binding|transcription factor activity, sequence-specific DNA binding|regulation of transcription, DNA-templated
Glyma.03G144400	20.9993140848756	8.58309169120502	33.4155364785463	3.89318181381969	1.96094972094287	0.000579554119482958	0.0310536001721565	Up	18 kDa seed maturation protein	GMPM1		GO:0009790	embryo development
Glyma.03G146100	1721.60692556292	575.086244756536	2868.1276063693	4.98729996156233	2.31825897662328	1.17808386211784e-11	1.18151567162923e-08	Up	Activator of 90 kDa heat shock protein ATPase homolog 1	Ahsa1		GO:0005913,GO:0005737,GO:0005829,GO:0005783,GO:0070062,GO:0001671,GO:0098641,GO:0051087,GO:0006457,GO:0006950	cell-cell adherens junction|cytoplasm|cytosol|endoplasmic reticulum|extracellular exosome|ATPase activator activity|cadherin binding involved in cell-cell adhesion|chaperone binding|protein folding|response to stress
Glyma.03G149100	3.48927006975143	0.321379261141874	6.65716087836098	20.7143449602436	4.3725582942752	0.0165099756588224	0.332462338299482	Up	Probable LRR receptor-like serine/threonine-protein kinase RKF3	RKF3,Synonyms=AT2324,At2g48010,T9J23.16
Glyma.03G154200	95.0070257711224	34.1618188060133	155.852232736232	4.56217608380962	2.18972213063436	0.04474141083522	0.634849147278149	Up	Probable inactive patatin-like protein 9	PLP9,At3g63200,F16M2.50		GO:0016787,GO:0016042	hydrolase activity|lipid catabolic process
Glyma.03G157700	3638.6848995349	1246.16286384355	6031.20693522626	4.83982239418063	2.27495410623206	0.000136964597498354	0.0106375837390388	Up	Calcium-transporting ATPase 12, plasma membrane-type	ACA12,At3g63380,MAA21_10		GO:0005887,GO:0043231,GO:0005524,GO:0005388,GO:0046872	integral component of plasma membrane|intracellular membrane-bounded organelle|ATP binding|calcium-transporting ATPase activity|metal ion binding
Glyma.03G158600	30.0879024515744	44.9395965491129	15.2362083540359	0.339037497530375	-1.56048	0.00736326375277501	0.190626717155175	Down	Auxin-induced protein 22E	AUX22E,Synonyms=ARG14		GO:0005634,GO:0009734,GO:0006355,GO:0006351	nucleus|auxin-activated signaling pathway|regulation of transcription, DNA-templated|transcription, DNA-templated	ko04075	Plant hormone signal transduction
Glyma.03G159600	130.246346240821	34.2032201208924	226.28947236075	6.61602830262539	2.7259654062096	0.00725318323385594	0.189115896130823	Up	PRA1 family protein F2 {ECO:0000303|PubMed:18583532}	PRA1F2 {ECO:0000303|PubMed:18583532},Synonyms=PRA7 {ECO:0000303|PubMed:18845362},At1g55190 {ECO:0000312|Araport:AT1G55190},F7A10.20 {ECO:0000312|EMBL:AAG51564.1}		GO:0005783,GO:0010008,GO:0005794,GO:0016021,GO:0005774,GO:0016192	endoplasmic reticulum|endosome membrane|Golgi apparatus|integral component of membrane|vacuolar membrane|vesicle-mediated transport
Glyma.03G159800	74.051044864108	38.1917928544682	109.910296873748	2.87785119940733	1.52499199880964	3.46678689449451e-06	0.000660895647068635	Up	Ethylene-responsive transcription factor 3	ERF3,Synonyms=ERF-5, ERF5	ERF	GO:0005634,GO:0003677,GO:0003700,GO:0006952,GO:0009873,GO:0006351	nucleus|DNA binding|transcription factor activity, sequence-specific DNA binding|defense response|ethylene-activated signaling pathway|transcription, DNA-templated
Glyma.03G173300	1836.64936252356	657.184930559515	3016.11379448761	4.58944454480986	2.19831955648447	0.0045843795570147	0.140809431746549	Up	Zinc finger protein ZAT11	ZAT11,At2g37430,F3G5.22	C2H2	GO:0005634,GO:0046872,GO:0043565,GO:0003700,GO:0044212,GO:0071289,GO:2000280,GO:0006355,GO:0010200,GO:0006351	nucleus|metal ion binding|sequence-specific DNA binding|transcription factor activity, sequence-specific DNA binding|transcription regulatory region DNA binding|cellular response to nickel ion|regulation of root development|regulation of transcription, DNA-templated|response to chitin|transcription, DNA-templated
Glyma.03G191300	31.7535833351981	43.1634129212487	20.3437537491475	0.47131939696855	-1.08522	0.0188917545651667	0.361489923313728	Down	PAN domain-containing protein At5g03700	At5g03700,F17C15.120		GO:0005768,GO:0005794,GO:0016021,GO:0005886,GO:0005802,GO:0048544	endosome|Golgi apparatus|integral component of membrane|plasma membrane|trans-Golgi network|recognition of pollen
Glyma.03G191800	71.8470109499589	5.05674427520792	138.63727762471	27.4163117768121	4.77696259820021	0.000299147909277745	0.0193560864608969	Up	Ethylene-responsive transcription factor ERF024	ERF024,At2g36450,F1O11.8	ERF	GO:0005634,GO:0003677,GO:0003700,GO:0050832,GO:0009873,GO:0006351	nucleus|DNA binding|transcription factor activity, sequence-specific DNA binding|defense response to fungus|ethylene-activated signaling pathway|transcription, DNA-templated
Glyma.03G191900	115.040089570815	40.9112368199517	189.168942321678	4.62388715242711	2.20910618879438	0.0287708171969951	0.48195819918888	Up	UPF0481 protein At3g47200	At3g47200,F13I12.250		GO:0016021,GO:0005886	integral component of membrane|plasma membrane
Glyma.03G193600	68.7884011705469	92.6050942349762	44.9717081061177	0.485628879033441	-1.04207	0.00187368597761969	0.0731308197051665	Down	GDSL esterase/lipase At5g03610	At5g03610,F17C15.30		GO:0005576,GO:0016788,GO:0016042	extracellular region|hydrolase activity, acting on ester bonds|lipid catabolic process
Glyma.03G193800	733.639821285292	475.195574829383	992.084067741201	2.08773843926767	1.0619409762715	0.00912850684669281	0.222829802829926	Up	Uridine nucleosidase 1	URH1,At2g36310,F2H17.8		GO:0005829,GO:0047622,GO:0047724,GO:0045437,GO:0072585,GO:0006152,GO:0006218	cytosol|adenosine nucleosidase activity|inosine nucleosidase activity|uridine nucleosidase activity|xanthosine nucleotidase activity|purine nucleoside catabolic process|uridine catabolic process	ko00760,ko00240	Nicotinate and nicotinamide metabolism|Pyrimidine metabolism
Glyma.03G194000	3093.73065869853	2011.57642749639	4175.88488990067	2.07592653842041	1.05375539141652	0.00275147461422422	0.0955763897631304	Up	Zinc finger A20 and AN1 domain-containing stress-associated protein 4	SAP4,At2g36320,F2H17.7		GO:0003677,GO:0008270	DNA binding|zinc ion binding
Glyma.03G197900	30.7736855224048	5.64811623671442	55.8992548080952	9.89697316155315	3.30698736635294	1.99849676188513e-05	0.00256820751010609	Up	NAC domain-containing protein 90	NAC090,At5g22380,MWD9.18	NAC	GO:0005634,GO:0003677,GO:0003700,GO:0006351	nucleus|DNA binding|transcription factor activity, sequence-specific DNA binding|transcription, DNA-templated
Glyma.03G198600	104.627953906043	33.0493709935565	176.206536818529	5.33161544444774	2.41457272633917	0.0141240562225646	0.300969611903831	Up	Probable F-box protein At2g36090	At2g36090,F9C22.2
Glyma.03G201000	649.608889262193	207.881827912804	1091.33595061158	5.24979004451195	2.39225972605527	9.35544452314403e-08	3.19706724170909e-05	Up	NDR1/HIN1-like protein 10 {ECO:0000303|PubMed:14666423}	NHL10 {ECO:0000303|PubMed:14666423},Synonyms=YLS9 {ECO:0000303|PubMed:11230571},At2g35980,F11F19.11		GO:0046658,GO:0009507,GO:0016021,GO:0009506,GO:0004871,GO:0051607,GO:0010150,GO:0051707	anchored component of plasma membrane|chloroplast|integral component of membrane|plasmodesma|signal transducer activity|defense response to virus|leaf senescence|response to other organism
Glyma.03G201100	70.5708582249901	18.9991498003011	122.142566649679	6.42884381319755	2.68455930132475	5.07470670160062e-07	0.000135327467613666	Up	NDR1/HIN1-like protein 10 {ECO:0000303|PubMed:14666423}	NHL10 {ECO:0000303|PubMed:14666423},Synonyms=YLS9 {ECO:0000303|PubMed:11230571},At2g35980,F11F19.11		GO:0046658,GO:0009507,GO:0016021,GO:0009506,GO:0004871,GO:0051607,GO:0010150,GO:0051707	anchored component of plasma membrane|chloroplast|integral component of membrane|plasmodesma|signal transducer activity|defense response to virus|leaf senescence|response to other organism
Glyma.03G201200	49.3773974861736	10.1561505019469	88.5986444704004	8.72364430336244	3.12493094693456	1.08506455032127e-08	4.8600357247108e-06	Up	NDR1/HIN1-like protein 10 {ECO:0000303|PubMed:14666423}	NHL10 {ECO:0000303|PubMed:14666423},Synonyms=YLS9 {ECO:0000303|PubMed:11230571},At2g35980,F11F19.11		GO:0046658,GO:0009507,GO:0016021,GO:0009506,GO:0004871,GO:0051607,GO:0010150,GO:0051707	anchored component of plasma membrane|chloroplast|integral component of membrane|plasmodesma|signal transducer activity|defense response to virus|leaf senescence|response to other organism
Glyma.03G201300	388.438216365771	85.9085771478834	690.967855583659	8.04306017540279	3.00774451382883	0.0111608422039349	0.255150790008093	Up	NDR1/HIN1-like protein 10 {ECO:0000303|PubMed:14666423}	NHL10 {ECO:0000303|PubMed:14666423},Synonyms=YLS9 {ECO:0000303|PubMed:11230571},At2g35980,F11F19.11		GO:0046658,GO:0009507,GO:0016021,GO:0009506,GO:0004871,GO:0051607,GO:0010150,GO:0051707	anchored component of plasma membrane|chloroplast|integral component of membrane|plasmodesma|signal transducer activity|defense response to virus|leaf senescence|response to other organism
Glyma.03G201500	57.9244873583034	4.77298441898936	111.075990297617	23.2718107890109	4.54051156668292	0.0395445698745264	0.587552072976297	Up	NDR1/HIN1-like protein 10 {ECO:0000303|PubMed:14666423}	NHL10 {ECO:0000303|PubMed:14666423},Synonyms=YLS9 {ECO:0000303|PubMed:11230571},At2g35980,F11F19.11		GO:0046658,GO:0009507,GO:0016021,GO:0009506,GO:0004871,GO:0051607,GO:0010150,GO:0051707	anchored component of plasma membrane|chloroplast|integral component of membrane|plasmodesma|signal transducer activity|defense response to virus|leaf senescence|response to other organism
Glyma.03G202600	148.307395610861	20.7339321132863	275.880859108436	13.3057664894953	3.73397971526198	0.00420281564905317	0.131989582813764	Up	E3 ubiquitin-protein ligase PUB22	PUB22,At3g52450,F22O6_170
Glyma.03G203600	165.161747721046	95.3038146367524	235.019680805339	2.46600497263524	1.30217570890092	0.00560679940229703	0.159767809527839	Up
Glyma.03G204100	25.0276576586037	2.54592120341369	47.5093941137936	18.6609837139071	4.22195313476236	7.05859236842676e-05	0.00646113294295635	Up	Calcium-dependent protein kinase 10 {ECO:0000305}	CPK10 {ECO:0000303|PubMed:15695435},Os03g0788500 {ECO:0000312|EMBL:BAF13417.1}, LOC_Os03g57450 {ECO:0000312|EMBL:ABF99256.1},OSJNBb0024J04.20 {ECO:0000312|EMBL:AAT75244.1}		GO:0005737,GO:0005634,GO:0005886,GO:0005524,GO:0005509,GO:0009931,GO:0005516,GO:0004683,GO:0009738,GO:0035556,GO:0018105,GO:0046777	cytoplasm|nucleus|plasma membrane|ATP binding|calcium ion binding|calcium-dependent protein serine/threonine kinase activity|calmodulin binding|calmodulin-dependent protein kinase activity|abscisic acid-activated signaling pathway|intracellular signal transduction|peptidyl-serine phosphorylation|protein autophosphorylation
Glyma.03G206100	28.840175316963	17.4378902493857	40.2424603845404	2.30776	1.20649300885779	0.0409393347820637	0.599205352422502	Up	Ubiquitin carboxyl-terminal hydrolase 12	UBP12,At5g06600,F15M7.13		GO:0005829,GO:0036459,GO:0016579,GO:0006511	cytosol|thiol-dependent ubiquitinyl hydrolase activity|protein deubiquitination|ubiquitin-dependent protein catabolic process
Glyma.03G215800	13.4692185471975	3.40224331867709	23.536193775718	6.9178455422376	2.79032280238741	0.0298645101731545	0.492942660089051	Up	Pectinesterase 41	PME41,Synonyms=ARATH41,At4g02330,T14P8.14		GO:0071944,GO:0005618,GO:0005576,GO:0045330,GO:0030599,GO:0046910,GO:0042545,GO:0045490,GO:0009741,GO:0009409,GO:0009620	cell periphery|cell wall|extracellular region|aspartyl esterase activity|pectinesterase activity|pectinesterase inhibitor activity|cell wall modification|pectin catabolic process|response to brassinosteroid|response to cold|response to fungus	ko00040	Pentose and glucuronate interconversions
Glyma.03G216900	3.49741	0.640237248979888	6.35457543970011	9.92534478402353	3.31111721908796	0.0430176285987067	0.62017977430398	Up	DnaJ homolog subfamily B member 6	DNAJB6 {ECO:0000250|UniProtKB:O75190},QtsA-14076		GO:0005634,GO:0048471,GO:0030018	nucleus|perinuclear region of cytoplasm|Z disc
Glyma.03G217300	927.987095783431	365.749166957481	1490.22502460938	4.07444543758215	2.02660371114863	6.70961012611753e-05	0.00621568581442382	Up	Protein DEHYDRATION-INDUCED 19 homolog 3	DI19-3,At3g05700,F18C1.3		GO:0005634,GO:0003677,GO:0045893,GO:0009737,GO:0009651,GO:0009414	nucleus|DNA binding|positive regulation of transcription, DNA-templated|response to abscisic acid|response to salt stress|response to water deprivation
Glyma.03G218000	38.3931456817723	18.807370713046	57.9789206504986	3.08277651007754	1.62423030316875	0.00122748259080747	0.0540205201551367	Up
Glyma.03G218900	237.061338902479	60.859750340589	413.262927464369	6.79041443896217	2.76349962907811	0.0021406791609062	0.0804218993560641	Up
Glyma.03G221400	18.0825934927907	7.10453492273054	29.0606520628509	4.09043693625505	2.03225495859481	0.0330890129560121	0.526871088541585	Up	Long chain acyl-CoA synthetase 1	LACS1,Synonyms=CER8,At2g47240,T8I13.8		GO:0005783,GO:0005524,GO:0102391,GO:0004467,GO:0031957,GO:0010143,GO:0006631,GO:0010025	endoplasmic reticulum|ATP binding|decanoate--CoA ligase activity|long-chain fatty acid-CoA ligase activity|very long-chain fatty acid-CoA ligase activity|cutin biosynthetic process|fatty acid metabolic process|wax biosynthetic process	ko04216,ko02024,ko04146,ko00061,ko00071	Ferroptosis|Quorum sensing|Peroxisome|Fatty acid biosynthesis|Fatty acid degradation
Glyma.03G221700	62.098064100288	35.6472321350238	88.5488960655523	2.48403286207885	1.31268425956668	0.000770089516965631	0.0382837389824272	Up	Transcription factor MYB108	MYB108,Synonyms=BOS1,At3g06490,F5E6.18	MYB	GO:0005634,GO:0043565,GO:0003700,GO:0006952,GO:0009737,GO:0009723,GO:0009620,GO:0009753,GO:0009651,GO:0006351	nucleus|sequence-specific DNA binding|transcription factor activity, sequence-specific DNA binding|defense response|response to abscisic acid|response to ethylene|response to fungus|response to jasmonic acid|response to salt stress|transcription, DNA-templated
Glyma.03G232400	170.910237372464	51.9972340803976	289.82324066453	5.5738203346818	2.47866649967153	1.53984499882375e-10	1.14579369638282e-07	Up	Calmodulin-binding protein 60 B {ECO:0000303|PubMed:11782485}	CBP60B {ECO:0000303|PubMed:11782485},At5g57580 {ECO:0000312|Araport:AT5G57580},MUA2.16 {ECO:0000312|EMBL:BAB08793.1}		GO:0005634,GO:0003677,GO:0006355,GO:0006950,GO:0006351	nucleus|DNA binding|regulation of transcription, DNA-templated|response to stress|transcription, DNA-templated
Glyma.03G232500	39.5364160239883	18.8775669762849	60.1952650716917	3.18871945454159	1.67297717399476	0.00612242092290475	0.168829507984033	Up	Calmodulin-binding protein 60 B {ECO:0000303|PubMed:11782485}	CBP60B {ECO:0000303|PubMed:11782485},At5g57580 {ECO:0000312|Araport:AT5G57580},MUA2.16 {ECO:0000312|EMBL:BAB08793.1}		GO:0005634,GO:0003677,GO:0006355,GO:0006950,GO:0006351	nucleus|DNA binding|regulation of transcription, DNA-templated|response to stress|transcription, DNA-templated
Glyma.03G232600	9.7906067400385	4.36133855549499	15.219874924582	3.48972562687343	1.80311361170438	0.0321825394754169	0.516780117006225	Up	Calmodulin-binding protein 60 B {ECO:0000303|PubMed:11782485}	CBP60B {ECO:0000303|PubMed:11782485},At5g57580 {ECO:0000312|Araport:AT5G57580},MUA2.16 {ECO:0000312|EMBL:BAB08793.1}		GO:0005634,GO:0003677,GO:0006355,GO:0006950,GO:0006351	nucleus|DNA binding|regulation of transcription, DNA-templated|response to stress|transcription, DNA-templated
Glyma.03G236300	780.18747535967	125.641759014696	1434.73319170464	11.4192383404695	3.51339452150117	0.000270862519855405	0.017979823418277	Up	Respiratory burst oxidase homolog protein B	RBOHB		GO:0016021,GO:0005886,GO:0005509,GO:0016174,GO:0004601	integral component of membrane|plasma membrane|calcium ion binding|NAD(P)H oxidase activity|peroxidase activity	ko04016	MAPK signaling pathway - plant
Glyma.03G253200	2313.47955427932	906.411679496814	3720.54742906182	4.10469934713027	2.03727655421038	0.000756926791801356	0.0378332184322468	Up	Indole-3-acetic acid-induced protein ARG2	ARG2		GO:0006950	response to stress
Glyma.03G256700	607.96285787577	126.346342767706	1089.57937298383	8.62375078784098	3.10831548718818	0.00662215404846667	0.177620031902303	Up	Probable WRKY transcription factor 41	WRKY41,At4g11070,F2P3.16, T22B4.50	WRKY	GO:0005634,GO:0043565,GO:0003700,GO:0006351	nucleus|sequence-specific DNA binding|transcription factor activity, sequence-specific DNA binding|transcription, DNA-templated
Glyma.03G263000	45.3809135562913	19.0392904785283	71.7225366340544	3.76708032869923	1.91344679744257	0.0335049954643787	0.530628033214434	Up	RING-H2 finger protein ATL3	ATL3,At1g72310,T10D10.22, T9N14.21
Glyma.04G008900	678.935081641396	357.002883104592	1000.8672801782	2.8035271633506	1.4872430481318	0.000440766092935494	0.0256746249134925	Up	GATA transcription factor 7	GATA7,At4g36240,F23E13.130	GATA	GO:0005634,GO:0005667,GO:0003682,GO:0000977,GO:0001085,GO:0003700,GO:0001228,GO:0008270,GO:0030154,GO:0007623,GO:0009416	nucleus|transcription factor complex|chromatin binding|RNA polymerase II regulatory region sequence-specific DNA binding|RNA polymerase II transcription factor binding|transcription factor activity, sequence-specific DNA binding|transcriptional activator activity, RNA polymerase II transcription regulatory region sequence-specific binding|zinc ion binding|cell differentiation|circadian rhythm|res…
Glyma.04G017200	121.39220690583	54.4938365722868	188.290577239374	3.45526373408494	1.78879583314178	9.9088903577549e-07	0.00023809205612743	Up	Probable serine/threonine-protein kinase PIX13 {ECO:0000305}	PIX13 {ECO:0000303|PubMed:23951354},Synonyms=KIN3 {ECO:0000303|PubMed:21219905},At2g17220 {ECO:0000312|Araport:AT2G17220}
Glyma.04G020500	70.9285894448133	96.5239241293642	45.3332547602623	0.469658223794397	-1.09032	0.00125220317350579	0.0547574798166031	Down
Glyma.04G020700	119.198692534585	13.0685	225.328850725149	17.2420904130123	4.10786279075642	0.0177223860548615	0.348064946042988	Up	Uncharacterized protein At1g76070	At1g76070,T23E18.1, T4O12.28		GO:0005886	plasma membrane
Glyma.04G034400	43.5845843614784	13.9374628258027	73.2317058971542	5.25430681411962	2.39350044605303	0.000230375543388742	0.0158392627700391	Up	Elongation of fatty acids protein 3-like	HOS3,At4g36830,AP22.81, C7A10.530		GO:0016021,GO:0009922,GO:0071215,GO:0030497,GO:0042761	integral component of membrane|fatty acid elongase activity|cellular response to abscisic acid stimulus|fatty acid elongation|very long-chain fatty acid biosynthetic process
Glyma.04G036700	69.1393578618162	32.1792817224391	106.099434001193	3.29713493658277	1.72121293109541	0.000788707834028756	0.0387913083316446	Up	Transcription factor MYB44	MYB44,Synonyms=MYBR1,At5g67300,K8K14.2	MYB	GO:0005634,GO:0003677,GO:0003700,GO:0009738,GO:0042742,GO:0050832,GO:2000022,GO:2000031,GO:0009737,GO:0009733,GO:0046686,GO:0010200,GO:0009723,GO:0009739,GO:0009753,GO:0009751,GO:0009651,GO:0009414,GO:0006351	nucleus|DNA binding|transcription factor activity, sequence-specific DNA binding|abscisic acid-activated signaling pathway|defense response to bacterium|defense response to fungus|regulation of jasmonic acid mediated signaling pathway|regulation of salicylic acid mediated signaling pathway|response to abscisic acid|response to auxin|response to cadmium ion|response to chitin|response to ethylene|…
Glyma.04G040200	51.8319416744926	17.6848378073738	85.9790455416113	4.86173786144433	2.28147210723136	0.000259607958454796	0.0174334112887243	Up	Uncharacterized acetyltransferase At3g50280	At3g50280,F11C1.120		GO:0016747	transferase activity, transferring acyl groups other than amino-acyl groups
Glyma.04G040300	326.750319926251	75.8356828056538	577.664957046849	7.61732387281653	2.92928423741235	1.20650975486606e-06	0.000278305605154953	Up	Uncharacterized acetyltransferase At3g50280	At3g50280,F11C1.120		GO:0016747	transferase activity, transferring acyl groups other than amino-acyl groups
Glyma.04G040400	36.0878262845772	12.5980379471541	59.5776146220002	4.72911852400466	2.24157129993717	0.00171562143174893	0.0686407924098498	Up	Uncharacterized acetyltransferase At3g50280	At3g50280,F11C1.120		GO:0016747	transferase activity, transferring acyl groups other than amino-acyl groups
Glyma.04G042300	106.251789236504	56.8734451509005	155.630133322107	2.73642880098398	1.45229431961734	6.46005810429151e-05	0.0060822106241507	Up	Transcription factor MYB44	MYB44,Synonyms=MYBR1,At5g67300,K8K14.2	MYB	GO:0005634,GO:0003677,GO:0003700,GO:0009738,GO:0042742,GO:0050832,GO:2000022,GO:2000031,GO:0009737,GO:0009733,GO:0046686,GO:0010200,GO:0009723,GO:0009739,GO:0009753,GO:0009751,GO:0009651,GO:0009414,GO:0006351	nucleus|DNA binding|transcription factor activity, sequence-specific DNA binding|abscisic acid-activated signaling pathway|defense response to bacterium|defense response to fungus|regulation of jasmonic acid mediated signaling pathway|regulation of salicylic acid mediated signaling pathway|response to abscisic acid|response to auxin|response to cadmium ion|response to chitin|response to ethylene|…
Glyma.04G044900	5090.20251213344	2575.10196686926	7605.30305739762	2.95339879944402	1.56237617771595	0.000394060334177486	0.0237641561528681	Up	Zinc finger protein ZAT10	ZAT10,Synonyms=STZ,At1g27730,T22C5.18	C2H2	GO:0005634,GO:0046872,GO:0043565,GO:0003700,GO:0044212,GO:0035264,GO:0045892,GO:0010117,GO:0015979,GO:0009737,GO:0010200,GO:0009409,GO:0009644,GO:0006979,GO:0009651,GO:0009414,GO:0009611,GO:0006351	nucleus|metal ion binding|sequence-specific DNA binding|transcription factor activity, sequence-specific DNA binding|transcription regulatory region DNA binding|multicellular organism growth|negative regulation of transcription, DNA-templated|photoprotection|photosynthesis|response to abscisic acid|response to chitin|response to cold|response to high light intensity|response to oxidative stress|r…
Glyma.04G047300	403.203384377681	235.190748429856	571.216020325505	2.42873507626881	1.28020513097927	0.00996272506142947	0.236430225300405	Up	Protein PHLOEM PROTEIN 2-LIKE A10	PP2A10,At1g10150,F14N23.3		GO:0016021,GO:0030246	integral component of membrane|carbohydrate binding
Glyma.04G048100	154.812414312676	86.0069610533319	223.61786757202	2.59999731223334	1.37851013185771	0.00108989897676202	0.0491509280488164	Up	Probable xyloglucan glycosyltransferase 12	CSLC12,At4g07960,F1K3.3		GO:0000139,GO:0016021,GO:0009506,GO:0016757,GO:0071555	Golgi membrane|integral component of membrane|plasmodesma|transferase activity, transferring glycosyl groups|cell wall organization
Glyma.04G049700	9.54956081552133	15.2128947771548	3.88622685388788	0.25545610554829	-1.96885	0.0217015914337359	0.397136540739378	Down	Anti-sigma-I factor RsgI6 {ECO:0000305}	rsgI6 {ECO:0000303|PubMed:20487018},Cthe_2119 {ECO:0000312|EMBL:ABN53326.1}		GO:0016021,GO:0005886,GO:0031176,GO:0045493	integral component of membrane|plasma membrane|endo-1,4-beta-xylanase activity|xylan catabolic process
Glyma.04G050400	673.119045901475	400.812229257838	945.425862545113	2.35877499121149	1.23803780325482	0.00547695703928395	0.157429243645063	Up	Ferrochelatase-2, chloroplastic	HEMH		GO:0009507,GO:0004325,GO:0006783	chloroplast|ferrochelatase activity|heme biosynthetic process	ko00860	Porphyrin and chlorophyll metabolism
Glyma.04G052000	3244.2401219531	526.602460300003	5961.87778360619	11.3214013094617	3.50098063407218	3.14233369431008e-15	5.79873690613204e-12	Up	Heat shock factor protein HSF30	HSF30	HSF	GO:0005634,GO:0043565,GO:0003700,GO:0006351	nucleus|sequence-specific DNA binding|transcription factor activity, sequence-specific DNA binding|transcription, DNA-templated
Glyma.04G054200	27.4001286831327	10.280708129226	44.5195492370395	4.33039715527761	2.11449934543098	0.00570472944302577	0.161659697865203	Up	Probable WRKY transcription factor 50	WRKY50,At5g26170,T19G15.20	WRKY	GO:0005634,GO:0043565,GO:0003700,GO:0050832,GO:0009867,GO:0006351	nucleus|sequence-specific DNA binding|transcription factor activity, sequence-specific DNA binding|defense response to fungus|jasmonic acid mediated signaling pathway|transcription, DNA-templated
Glyma.04G054400	1255.72443947685	296.013095610558	2215.43578334314	7.48424923151989	2.90385760228404	2.40762299497093e-08	9.49344267093923e-06	Up	17.1 kDa class II heat shock protein	HSP17.7		GO:0005737	cytoplasm
Glyma.04G057700	109.056760331667	29.8406209287454	188.272899734589	6.30928224262338	2.65747589048418	0.0472199253798087	0.658339086573615	Up	Ethylene-responsive transcription factor ERF018	ERF018,At1g74930,F25A4.10, F9E10.22	ERF	GO:0005634,GO:0003677,GO:0003700,GO:0051301,GO:0002213,GO:0009873,GO:0009611,GO:0006351,GO:0001944	nucleus|DNA binding|transcription factor activity, sequence-specific DNA binding|cell division|defense response to insect|ethylene-activated signaling pathway|response to wounding|transcription, DNA-templated|vasculature development
Glyma.04G062800	139.769782217394	84.7845298761428	194.755034558645	2.29705861249868	1.19978766946391	0.0106590855548655	0.24814559122647	Up
Glyma.04G063200	2726.45922523936	1511.46935185194	3941.44909862677	2.60769369474642	1.38277441748967	0.00119130824366381	0.0527445436786815	Up
Glyma.04G069500	142.634602411567	23.2196422993592	262.049562523774	11.2856847295622	3.49642204784115	2.78524515445633e-08	1.07078749963074e-05	Up	Boron transporter 4	BOR4,At1g15460,F9L1.41		GO:0005887,GO:0005886,GO:0015301,GO:0080139,GO:0005452,GO:0046713,GO:0080029,GO:0051453	integral component of plasma membrane|plasma membrane|anion:anion antiporter activity|borate efflux transmembrane transporter activity|inorganic anion exchanger activity|borate transport|cellular response to boron-containing substance levels|regulation of intracellular pH
Glyma.04G075800	803.294202132704	331.403985697445	1275.18441856796	3.84782462976213	1.94404304766878	0.00465792126662085	0.141969578536114	Up
Glyma.04G076400	12.966414652485	6.6761471001193	19.2566822048507	2.8844005256425	1.52827151001472	0.0295485502299117	0.489485828310695	Up	Probable cyclic nucleotide-gated ion channel 14	CNGC14,At2g24610,F25P17.9		GO:0005887,GO:0030552,GO:0030553,GO:0005249,GO:0042391	integral component of plasma membrane|cAMP binding|cGMP binding|voltage-gated potassium channel activity|regulation of membrane potential
Glyma.04G085500	467.488030327811	267.800739553576	667.175321102046	2.49131246692682	1.31690597951318	0.0179680409344713	0.350070086971442	Up	Caffeoylshikimate esterase	CSE,At1g52760,F14G24.3		GO:0005783,GO:0005794,GO:0005886,GO:0009506,GO:0003846,GO:0090430,GO:0016787,GO:0004622,GO:0009809,GO:0006629,GO:0046686,GO:0042542,GO:0006979,GO:0010043	endoplasmic reticulum|Golgi apparatus|plasma membrane|plasmodesma|2-acylglycerol O-acyltransferase activity|caffeoyl-CoA: alcohol caffeoyl transferase activity|hydrolase activity|lysophospholipase activity|lignin biosynthetic process|lipid metabolic process|response to cadmium ion|response to hydrogen peroxide|response to oxidative stress|response to zinc ion
Glyma.04G085600	113.007998216259	38.9787258131856	187.037270619333	4.79844496497274	2.26256694650053	0.0103607168710623	0.243371340188181	Up
Glyma.04G088000	534.72982820736	353.097766331276	716.361890083445	2.02879190521799	1.0206208943177	0.00114827495875551	0.0512822042083512	Up	Inositol-tetrakisphosphate 1-kinase 3	ITPK3,At4g08170,T12G13.10		GO:0005737,GO:0005634,GO:0005524,GO:0047325,GO:0052726,GO:0052725,GO:0000287,GO:0032957,GO:0009611	cytoplasm|nucleus|ATP binding|inositol tetrakisphosphate 1-kinase activity|inositol-1,3,4-trisphosphate 5-kinase activity|inositol-1,3,4-trisphosphate 6-kinase activity|magnesium ion binding|inositol trisphosphate metabolic process|response to wounding	ko04070,ko00562	Phosphatidylinositol signaling system|Inositol phosphate metabolism
Glyma.04G090100	9.70612464742781	14.8689239035955	4.54332539126015	0.305558453370087	-1.71048	0.0430475754090712	0.620417633215274	Down	Transcription factor bHLH93	BHLH93,Synonyms=EN47,At5g65640,K21L13.16	bHLH	GO:0005634,GO:0003677,GO:0003700,GO:0007275,GO:0006351	nucleus|DNA binding|transcription factor activity, sequence-specific DNA binding|multicellular organism development|transcription, DNA-templated
Glyma.04G092100	1021.92093140714	448.859071397289	1594.98279141699	3.55341552182925	1.82920640137142	0.0298646277138097	0.492942660089051	Up	Mitochondrial uncoupling protein 4	PUMP4,Synonyms=DIC2, UCP4,At4g24570,F22K18.230		GO:0016021,GO:0005743,GO:0005310,GO:0006839	integral component of membrane|mitochondrial inner membrane|dicarboxylic acid transmembrane transporter activity|mitochondrial transport
Glyma.04G097200	14.6524511646138	4.37762698465279	24.9272753445748	5.69424380651104	2.50950426528148	0.0450570608127434	0.637822167393404	Up	Glutathione transferase GST 23			GO:0004364,GO:0006952	glutathione transferase activity|defense response	ko00480,ko00980,ko00982,ko00983	Glutathione metabolism|Metabolism of xenobiotics by cytochrome P450|Drug metabolism - cytochrome P450|Drug metabolism - other enzymes
Glyma.04G098000	952.319366734383	578.896351605119	1325.74238186365	2.2901204648945	1.1954234889488	0.0109792807466563	0.252501564290251	Up	Putative clathrin assembly protein At4g40080	At4g40080,T5J17.250		GO:0005905,GO:0030136,GO:0005794,GO:0005543,GO:0006897	clathrin-coated pit|clathrin-coated vesicle|Golgi apparatus|phospholipid binding|endocytosis
Glyma.04G099200	18.2088719313241	2.21077478641788	34.2069690762304	15.4728420490339	3.95166630999759	3.7560206966819e-08	1.40878259203839e-05	Up
Glyma.04G100300	2444.66534747445	1056.63187688559	3832.69881806331	3.62727918956991	1.85888779298023	5.46808920947266e-07	0.000144151330051321	Up	Protein EXORDIUM	EXO,At4g08950,T3H13.3		GO:0048046,GO:0005618,GO:0005615,GO:0005794,GO:0009505,GO:0009741	apoplast|cell wall|extracellular space|Golgi apparatus|plant-type cell wall|response to brassinosteroid
Glyma.04G100400	2359.90999245358	599.690864968789	4120.12911993838	6.8704216799314	2.78039864880702	0.00013516094685798	0.0105608069287916	Up	Protein EXORDIUM	EXO,At4g08950,T3H13.3		GO:0048046,GO:0005618,GO:0005615,GO:0005794,GO:0009505,GO:0009741	apoplast|cell wall|extracellular space|Golgi apparatus|plant-type cell wall|response to brassinosteroid
Glyma.04G103400	1585.7885395192	584.154668952908	2587.42241008549	4.42934	2.14709328777867	0.000271778903423142	0.017979823418277	Up	TPR repeat-containing thioredoxin TTL1	TTL1,At1g53300,F12M16.20		GO:0005623,GO:0009738,GO:0045454,GO:0009789,GO:0009737,GO:0006970,GO:0009651	cell|abscisic acid-activated signaling pathway|cell redox homeostasis|positive regulation of abscisic acid-activated signaling pathway|response to abscisic acid|response to osmotic stress|response to salt stress
Glyma.04G107500	211.567417416841	117.06219550403	306.072639329652	2.61461557261767	1.38659884236193	0.000305189830552705	0.0195550383926646	Up	Probable glutathione S-transferase	HSP26-A		GO:0005737,GO:0004364,GO:0006749,GO:0009737,GO:0009733,GO:0009735,GO:0009739,GO:0009408,GO:0010038,GO:0009407	cytoplasm|glutathione transferase activity|glutathione metabolic process|response to abscisic acid|response to auxin|response to cytokinin|response to gibberellin|response to heat|response to metal ion|toxin catabolic process	ko00480,ko00980,ko00982,ko00983	Glutathione metabolism|Metabolism of xenobiotics by cytochrome P450|Drug metabolism - cytochrome P450|Drug metabolism - other enzymes
Glyma.04G108000	376.432520854667	133.579924487047	619.285117222287	4.63606428586009	2.21290057157487	8.88178587338623e-09	4.26825322377917e-06	Up
Glyma.04G112500	519.171002792649	303.292751064251	735.049254521047	2.4235635436118	1.27712990914009	1.46896736365817e-08	6.26696014448249e-06	Up	GPI-anchored protein LLG1 {ECO:0000305}	LLG1 {ECO:0000303|PubMed:20163554},At5g56170 {ECO:0000312|Araport:AT5G56170},MDA7.23 {ECO:0000312|EMBL:BAB09299.1}		GO:0031225,GO:0005886,GO:0090406	anchored component of membrane|plasma membrane|pollen tube
Glyma.04G118700	1402.05870389172	906.190789898386	1897.92661788505	2.09440069248317	1.06653747940203	0.00168916835862521	0.068059469918616	Up	21 kDa protein			GO:0004857	enzyme inhibitor activity
Glyma.04G127100	47.6881977817026	28.3960015025558	66.9803940608495	2.35879667969524	1.23805106849809	0.00297119149473311	0.101385316877232	Up	Cysteine-rich receptor-like protein kinase 10	CRK10,Synonyms=RLK4,At4g23180,F21P8.70
Glyma.04G134200	210.747512067161	62.9022447120874	358.592779422234	5.70079463878537	2.51116303182666	0.000857964817429181	0.0410169418521014	Up	Sigma factor binding protein 1, chloroplastic	SIB1,Synonyms=VQ23 {ECO:0000303|PubMed:22535423},At3g56710,T8M16.40		GO:0009507,GO:0005634,GO:0071482,GO:0009816,GO:0051091	chloroplast|nucleus|cellular response to light stimulus|defense response to bacterium, incompatible interaction|positive regulation of sequence-specific DNA binding transcription factor activity
Glyma.04G135200	59.9422673944577	35.8306402956744	84.053894493241	2.34586638138834	1.23012084098861	0.00169117911002208	0.068062193296726	Up
Glyma.04G136200	1715.70039750699	743.27580089125	2688.12499412274	3.61659156789371	1.85463067948512	0.00150368031687181	0.0624399529600038	Up	Putative calcium-binding protein CML19	CML19,Os01g0955500, LOC_Os01g72550,B1139B11.19, OsJ_004700		GO:0005509	calcium ion binding
Glyma.04G136600	812.439172453541	251.191437307203	1373.68690759988	5.46868524789673	2.45119402966706	0.0297609985760286	0.492112511937816	Up	Putative calcium-binding protein CML19	CML19,Os01g0955500, LOC_Os01g72550,B1139B11.19, OsJ_004700		GO:0005509	calcium ion binding
Glyma.04G139100	50.1067491776742	25.9621314072192	74.2513669481292	2.85998733245308	1.51600875698703	0.00494046769175286	0.148002296422939	Up	G-type lectin S-receptor-like serine/threonine-protein kinase At4g27290	At4g27290,M4I22.100
Glyma.04G142400	1481.2670630748	862.410791647144	2100.12333450246	2.43517747556401	1.28402691965286	1.27180649269944e-08	5.58795435563769e-06	Up
Glyma.04G149300	95.8966	15.1201069014984	176.673003950962	11.6846398707309	3.54654136476188	0.000476256725932292	0.0270253724405417	Up	3-ketoacyl-CoA synthase 11 {ECO:0000303|PubMed:18465198}	KCS11 {ECO:0000303|PubMed:18465198},At2g26640 {ECO:0000312|Araport:AT2G26640},F18A8.1 {ECO:0000312|EMBL:AAB95298.1}		GO:0016021,GO:0102336,GO:0102337,GO:0102338,GO:0006633,GO:0009409,GO:0009416	integral component of membrane|3-oxo-arachidoyl-CoA synthase activity|3-oxo-cerotoyl-CoA synthase activity|3-oxo-lignoceronyl-CoA synthase activity|fatty acid biosynthetic process|response to cold|response to light stimulus	ko00062	Fatty acid elongation
Glyma.04G153400	16.7537	2.77955513550693	30.7279287869131	11.0549808472531	3.46662462057547	0.00839216610982427	0.209731414577808	Up	E3 ubiquitin-protein ligase RHA2B {ECO:0000305}	RHA2B {ECO:0000303|PubMed:9781696},At2g01150,F10A8.3
Glyma.04G155400	200.469149763602	125.094763171332	275.843536355873	2.20507661042592	1.14082877984699	7.49958139914014e-06	0.00121825946573215	Up	Myosin-binding protein 7 {ECO:0000303|PubMed:23995081}	MYOB7 {ECO:0000303|PubMed:23995081},At5g06560 {ECO:0000312|Araport:AT5G06560},F15M7.9 {ECO:0000312|EMBL:BAB11405.1}		GO:0016021,GO:0030133,GO:0017022	integral component of membrane|transport vesicle|myosin binding
Glyma.04G162400	397.036	264.107172558769	529.965221619432	2.00662941670584	1.00477420511803	0.022735210096535	0.410354531531122	Up	Exocyst complex component EXO70A1	EXO70A1,At5g03540,F12E4.320		GO:0005618,GO:0005856,GO:0005829,GO:0000145,GO:0005576,GO:0009524,GO:0005886,GO:0006887	cell wall|cytoskeleton|cytosol|exocyst|extracellular region|phragmoplast|plasma membrane|exocytosis
Glyma.04G164400	998.822446663266	389.748324161407	1607.89656916513	4.12547397766166	2.04455988079824	0.00904133480201523	0.221280074141205	Up	SNAP25 homologous protein SNAP33	SNAP33,Synonyms=SNAP33B,At5g61210,MAF19.2, MAF19_210		GO:0009504,GO:0009507,GO:0016021,GO:0005886,GO:0005484,GO:0000911,GO:0061025,GO:0015031,GO:0009737,GO:0009612,GO:0051707,GO:0016192	cell plate|chloroplast|integral component of membrane|plasma membrane|SNAP receptor activity|cytokinesis by cell plate formation|membrane fusion|protein transport|response to abscisic acid|response to mechanical stimulus|response to other organism|vesicle-mediated transport
Glyma.04G177700	1539.5450928301	983.67788245959	2095.41230320062	2.13018137396893	1.09097627373064	0.000680079078201255	0.0349603338678369	Up	Protein EDS1B {ECO:0000305}	EDS1B,Synonyms=EDS1-80 {ECO:0000303|PubMed:22072959}, EDS1L,At3g48080 {ECO:0000312|Araport:AT3G48080},T17F15.50 {ECO:0000312|EMBL:CAB41131.1}		GO:0005737,GO:0005634,GO:0016787,GO:0006952,GO:0006629	cytoplasm|nucleus|hydrolase activity|defense response|lipid metabolic process
Glyma.04G178500	432.372178135399	98.8820021434859	765.862354127313	7.74521487758696	2.95331	2.70320477305721e-08	1.04798024369934e-05	Up
Glyma.04G190400	1569.85512521148	640.482670534526	2499.22757988844	3.90210023606519	1.96425083797175	1.37762261523442e-07	4.44442249868705e-05	Up	Leucine-rich repeat receptor-like serine/threonine/tyrosine-protein kinase SOBIR1	SOBIR1,Synonyms=EVR,At2g31880,F20M17.8
Glyma.04G190700	97.0931190093999	133.364692539992	60.8215454788078	0.456054329826234	-1.13272	0.00332288155993662	0.110445113750804	Down	Vignain-2			GO:0033095,GO:0005788,GO:0005773,GO:0008234	aleurone grain|endoplasmic reticulum lumen|vacuole|cysteine-type peptidase activity
Glyma.04G194800	1326.32619859191	659.367509693293	1993.28488749053	3.02302563924892	1.59599321497634	0.00438978652546928	0.136284260811574	Up	Calcium-binding protein CML38	CML38,At1g76650,F28O16.2		GO:0005886,GO:0005509,GO:0009611	plasma membrane|calcium ion binding|response to wounding
Glyma.04G198200	6.05913454631242	10.0432922871769	2.07497680544791	0.206603247831112	-2.27507	0.0426653936785692	0.617794453646757	Down	Protein TAPETUM DETERMINANT 1 {ECO:0000303|PubMed:14615601}	TPD1 {ECO:0000303|PubMed:14615601},At4g24972 {ECO:0000312|Araport:AT4G24972}		GO:0048653,GO:0001709	anther development|cell fate determination
Glyma.04G203100	32.4369317863711	14.5500659157575	50.3237976569848	3.45866458257657	1.79021510954289	0.00931303535870144	0.225892520104276	Up
Glyma.04G208300	721.378668238119	255.876376855192	1186.88095962105	4.63849369061817	2.21365637908307	3.74261575245428e-09	2.03131570733795e-06	Up	NAC domain-containing protein 2	NAC002,Synonyms=ATAF1,At1g01720,T1N6.12	NAC	GO:0005634,GO:0003677,GO:0003700,GO:0009788,GO:0009611,GO:0006351	nucleus|DNA binding|transcription factor activity, sequence-specific DNA binding|negative regulation of abscisic acid-activated signaling pathway|response to wounding|transcription, DNA-templated
Glyma.04G211700	30.2445679468256	18.3789828904348	42.1101530032164	2.29121237308145	1.19611118862571	0.0353122199941812	0.549812337904676	Up	Pentatricopeptide repeat-containing protein At2g13600	PCMP-E76,At2g13600,T10F5.14
Glyma.04G218700	21.8484912831665	12.1963773295579	31.5006052367752	2.5827837550117	1.36892685807766	0.0126201721500606	0.279490996447676	Up	Probable WRKY transcription factor 51	WRKY51,At5g64810,MXK3.3	WRKY	GO:0005634,GO:0043565,GO:0003700,GO:0042742,GO:0050832,GO:0009867,GO:0006351	nucleus|sequence-specific DNA binding|transcription factor activity, sequence-specific DNA binding|defense response to bacterium|defense response to fungus|jasmonic acid mediated signaling pathway|transcription, DNA-templated
Glyma.04G223300	782.953668396362	234.959689805849	1330.94764698688	5.66457866916091	2.50196865251224	0.00273227281701805	0.0951325842568383	Up	Probable WRKY transcription factor 70	WRKY70,At3g56400,T5P19.50	WRKY	GO:0005634,GO:0043565,GO:0003700,GO:0042742,GO:0050832,GO:0009864,GO:1900056,GO:0045892,GO:0031347,GO:0010200,GO:0009753,GO:0009751,GO:0009862,GO:0006351	nucleus|sequence-specific DNA binding|transcription factor activity, sequence-specific DNA binding|defense response to bacterium|defense response to fungus|induced systemic resistance, jasmonic acid mediated signaling pathway|negative regulation of leaf senescence|negative regulation of transcription, DNA-templated|regulation of defense response|response to chitin|response to jasmonic acid|respon…
Glyma.04G226700	4003.03790757741	1894.83864820788	6111.23716694694	3.22520187812661	1.68938946734418	0.00186853884610033	0.0729916774987235	Up	Protein NTM1-like 9 {ECO:0000303|PubMed:17158162}	NTL9 {ECO:0000303|PubMed:17158162},Synonyms=CBNAC {ECO:0000303|PubMed:17947243},At4g35580 {ECO:0000312|Araport:AT4G35580},F8D20.90 {ECO:0000312|EMBL:CAA20028.1}	NAC	GO:0005789,GO:0016021,GO:0005634,GO:0005886,GO:0005516,GO:0044212,GO:0071470,GO:0045892,GO:1900426,GO:0006351	endoplasmic reticulum membrane|integral component of membrane|nucleus|plasma membrane|calmodulin binding|transcription regulatory region DNA binding|cellular response to osmotic stress|negative regulation of transcription, DNA-templated|positive regulation of defense response to bacterium|transcription, DNA-templated
Glyma.04G228800	2523.18437813148	1047.16173771912	3999.20701854385	3.81909200316538	1.93322967537065	0.00011936745996278	0.00961064292831219	Up
Glyma.04G230000	1536.47071998553	774.257324986708	2298.68411498435	2.96888907705693	1.56992319269496	0.0193670467969756	0.367686969930729	Up
Glyma.04G232200	77.3666233013047	41.423234379014	113.310012223595	2.73542165217792	1.45176323470675	0.000125246312859526	0.00994511772368569	Up	AAA-ATPase At2g46620	At2g46620 {ECO:0000312|EMBL:AEC10730.1},F13A10.15 {ECO:0000312|EMBL:AAD20172.1}		GO:0016021,GO:0005524,GO:0016887	integral component of membrane|ATP binding|ATPase activity
Glyma.04G238300	71.1996738655654	8.18773425686846	134.211613474262	16.3917891401612	4.0349014260036	0.00437656206600517	0.13599635917301	Up	Probable WRKY transcription factor 30	WRKY30,At5g24110,MLE8.3, MZF18.18	WRKY	GO:0005737,GO:0005634,GO:0043565,GO:0003700,GO:0044212,GO:0042542,GO:0010193,GO:0009751,GO:0006351	cytoplasm|nucleus|sequence-specific DNA binding|transcription factor activity, sequence-specific DNA binding|transcription regulatory region DNA binding|response to hydrogen peroxide|response to ozone|response to salicylic acid|transcription, DNA-templated
Glyma.04G238900	149.566469338927	31.6334466684093	267.499492009445	8.45622340219357	3.08001349131134	1.24725600195008e-05	0.00175429598762089	Up	Myosin IB heavy chain	myoB,Synonyms=dmiB, myoA,DDB_G0289117		GO:0042641,GO:0005938,GO:0031252,GO:0097203,GO:0045335,GO:0030670,GO:0031143,GO:0016461,GO:0051015,GO:0030898,GO:0005524,GO:0000146,GO:0032031,GO:0033275,GO:0048870,GO:0006935,GO:0006887,GO:0006909,GO:0044655,GO:0044656,GO:0051707	actomyosin|cell cortex|cell leading edge|phagocytic cup lip|phagocytic vesicle|phagocytic vesicle membrane|pseudopodium|unconventional myosin complex|actin filament binding|actin-dependent ATPase activity|ATP binding|microfilament motor activity|myosin I head/neck binding|actin-myosin filament sliding|cell motility|chemotaxis|exocytosis|phagocytosis|phagosome reneutralization|regulation of post-l…
Glyma.04G242400	38.0890953071173	24.0300739304121	52.1481166838224	2.1701188616746	1.11777406407631	0.008600660503178	0.212752210001938	Up
Glyma.04G244000	41.3282211297563	11.8988503174854	70.7575919420271	5.94659064145454	2.57206276515913	0.00825144277843333	0.207610665762259	Up	Wall-associated receptor kinase 2	WAK2,At1g21270,F16F4.5
Glyma.04G245000	6.19287679198662	1.87184645946628	10.513907124507	5.6168640709478	2.48976488987711	0.0395188414631879	0.587548253968002	Up	Probable calcium-binding protein CML44	CML44,At1g21550,F24J8.15		GO:0005509	calcium ion binding
Glyma.04G247300	19.5362819265231	27.5058418923248	11.5667219607213	0.420518739473626	-1.24976	0.0324196142692583	0.519502078741911	Down	Beta-galactosidase 16	BGAL16,At1g77410,F2P24.12, T5M16.1		GO:0048046,GO:0005618,GO:0005773,GO:0004565,GO:0030246,GO:0005975	apoplast|cell wall|vacuole|beta-galactosidase activity|carbohydrate binding|carbohydrate metabolic process
Glyma.04G248100	94.0753945903053	62.6109210359573	125.539868144653	2.00507940256231	1.00365936955533	0.000774554464171673	0.0383363748505087	Up
Glyma.04G248700	202.732097823433	79.0035849328621	326.460610714003	4.13222527802292	2.04691890827535	2.90235899268044e-06	0.000574667080550728	Up	Aspartyl protease APCB1 {ECO:0000303|PubMed:26739014}	APCB1 {ECO:0000303|PubMed:26739014},At1g49050 {ECO:0000312|Araport:AT1G49050},F27J15.15 {ECO:0000312|EMBL:AAF69716.1}		GO:0016021,GO:0004190,GO:0050832,GO:0030163	integral component of membrane|aspartic-type endopeptidase activity|defense response to fungus|protein catabolic process
Glyma.04G249000	1229.14841084585	637.417441575647	1820.87938011606	2.85665132666433	1.51432495647378	0.000306093994729611	0.0195857702536142	Up	NAC domain-containing protein 2	NAC002,Synonyms=ATAF1,At1g01720,T1N6.12	NAC	GO:0005634,GO:0003677,GO:0003700,GO:0009788,GO:0009611,GO:0006351	nucleus|DNA binding|transcription factor activity, sequence-specific DNA binding|negative regulation of abscisic acid-activated signaling pathway|response to wounding|transcription, DNA-templated
Glyma.04G249100	28.037626776177	37.8371294756352	18.2381240767188	0.482016588717783	-1.05285	0.0295349107076404	0.489485828310695	Down	E3 ubiquitin ligase BIG BROTHER-related	BBR,At3g19910,MPN9.15
Glyma.04G251400	12.0584307919745	2.88863144032107	21.2282301436278	7.34888842076312	2.8775260470741	0.000642826747461678	0.0336237745662098	Up	Ethylene-responsive transcription factor ERF012	ERF012,At1g21910,T26F17.14	ERF	GO:0005634,GO:0043565,GO:0003700,GO:0044212,GO:0071497,GO:0034605,GO:0009873,GO:0045893,GO:0009753,GO:0009751,GO:0006351	nucleus|sequence-specific DNA binding|transcription factor activity, sequence-specific DNA binding|transcription regulatory region DNA binding|cellular response to freezing|cellular response to heat|ethylene-activated signaling pathway|positive regulation of transcription, DNA-templated|response to jasmonic acid|response to salicylic acid|transcription, DNA-templated
Glyma.05G001500	5.04127941174894	0.944067444312036	9.13849137918585	9.67991369074831	3.27499418402006	0.0129474869303415	0.283627427371497	Up
Glyma.05G002200	210.28072874725	131.911602551697	288.649854942803	2.18820671843237	1.12974903500886	0.00248791950323839	0.0891686187344708	Up	Non-specific lipid-transfer protein 2			GO:0008289,GO:0006869	lipid binding|lipid transport
Glyma.05G009000	65.6988477492707	41.0562184689862	90.3414770295552	2.2004334641243	1.13778774872443	0.000971559253607623	0.0451378797642841	Up	Early nodulin-93			GO:0016021,GO:0009877	integral component of membrane|nodulation
Glyma.05G010500	653.437376019738	347.560194952908	959.314557086568	2.76013931116751	1.46474108528546	0.0034704853778392	0.113955425210842	Up
Glyma.05G010800	12.8224895966943	3.7950794797098	21.8498997136789	5.75742875228259	2.52542465289357	0.000811854958323277	0.0398064186023813	Up	EG45-like domain containing protein	CjBAp12		GO:0005576	extracellular region
Glyma.05G015500	7.92805196722921	3.52382614269325	12.3322777917652	3.49968394931643	1.80722464053133	0.0494654404145944	0.677967506858852	Up	Probable calcium-binding protein CML15	CML15,At1g18530,F25I16.13		GO:0005509	calcium ion binding
Glyma.05G018700	14.3855677831976	7.79741936913961	20.9737161972556	2.68982790386583	1.42751387159909	0.0341884306252518	0.538126597906983	Up	Protein GAMETE EXPRESSED 1	GEX1,At5g55490,MTE17.20		GO:0005887,GO:0005886,GO:0042802,GO:0009793,GO:0009553,GO:0009555	integral component of plasma membrane|plasma membrane|identical protein binding|embryo development ending in seed dormancy|embryo sac development|pollen development
Glyma.05G022200	1462.60273937179	300.362518720324	2624.84296002325	8.73891646403232	3.12745441143362	5.10224397404299e-06	0.000901865607273944	Up	Chaperone protein ClpB1	CLPB1,Synonyms=DLT1 {ECO:0000303|PubMed:23439916}, HOT1, HSP101,At1g74310,F1O17.2		GO:0009941,GO:0009570,GO:0005829,GO:0005634,GO:0005524,GO:0045727,GO:0019538,GO:0043335,GO:0009408,GO:0009644,GO:0042542	chloroplast envelope|chloroplast stroma|cytosol|nucleus|ATP binding|positive regulation of translation|protein metabolic process|protein unfolding|response to heat|response to high light intensity|response to hydrogen peroxide
Glyma.05G023100	250.521204416469	126.097980690967	374.94442814197	2.97343721197931	1.57213161164065	0.0494166394905678	0.677499924593716	Up	SNAP25 homologous protein SNAP33	SNAP33,Synonyms=SNAP33B,At5g61210,MAF19.2, MAF19_210		GO:0009504,GO:0009507,GO:0016021,GO:0005886,GO:0005484,GO:0000911,GO:0061025,GO:0015031,GO:0009737,GO:0009612,GO:0051707,GO:0016192	cell plate|chloroplast|integral component of membrane|plasma membrane|SNAP receptor activity|cytokinesis by cell plate formation|membrane fusion|protein transport|response to abscisic acid|response to mechanical stimulus|response to other organism|vesicle-mediated transport
Glyma.05G042200	55.2459489500482	29.4972034324625	80.9946944676339	2.74584316622019	1.45724922571154	0.00707943383225173	0.18578077384363	Up	High-affinity nitrate transporter 3.1	NRT3.1,Synonyms=NAR2.1, NAR2.2, WR3,At5g50200,K6A12.6		GO:0016021,GO:0005886,GO:0015112,GO:0042128,GO:0015706,GO:0010167,GO:0009611	integral component of membrane|plasma membrane|nitrate transmembrane transporter activity|nitrate assimilation|nitrate transport|response to nitrate|response to wounding
Glyma.05G042300	9.06192975658455	2.52711150095203	15.5967480122171	6.17176883819387	2.62568402719757	0.00741923585952715	0.191758885373549	Up	Manganese-dependent ADP-ribose/CDP-alcohol diphosphatase	Os07g0688000, LOC_Os07g48840,OJ1150_E04.129, OJ1165_F02.106, OsJ_25650		GO:0047631,GO:0047734,GO:0046872	ADP-ribose diphosphatase activity|CDP-glycerol diphosphatase activity|metal ion binding	ko00564,ko00230	Glycerophospholipid metabolism|Purine metabolism
Glyma.05G047100	37.4044644501621	5.09562431678316	69.713304583541	13.6810134047619	3.77410319498499	0.0376007103906631	0.571758928219165	Up	Probable calcium-binding protein CML31	CML31,Os01g0955100, LOC_Os01g72530,B1139B11.15		GO:0005509	calcium ion binding
Glyma.05G049700	22.778346838871	0.960355873469832	44.5963378042722	46.4373041663634	5.53721231647265	0.00395980692109844	0.125727276323438	Up	Protein DETOXIFICATION 49 {ECO:0000303|PubMed:11739388}	DTX49 {ECO:0000303|PubMed:11739388},Synonyms=NIC1 {ECO:0000312|EMBL:AAM03451.1},At4g23030 {ECO:0000312|Araport:AT4G23030},F7H19.220 {ECO:0000312|EMBL:CAA19819.1}		GO:0016021,GO:0015297,GO:0015238,GO:0006855	integral component of membrane|antiporter activity|drug transmembrane transporter activity|drug transmembrane transport
Glyma.05G049800	157.627659826203	14.2875371879871	300.967782464419	21.0650568047144	4.39677990121095	0.00117399442346649	0.0522286005132142	Up	Ethylene-responsive transcription factor ERF026	ERF026,At1g63040,F16M19.1, F16P17.21	ERF	GO:0005634,GO:0003677,GO:0003700,GO:0009873,GO:0006351	nucleus|DNA binding|transcription factor activity, sequence-specific DNA binding|ethylene-activated signaling pathway|transcription, DNA-templated
Glyma.05G049900	487.853689621372	71.7474656358856	903.959913606858	12.5991894709481	3.65525902037001	0.00781290543815323	0.199673442860546	Up	Dehydration-responsive element-binding protein 1E	DREB1E,Synonyms=DDF1, ERF032,At1g63030,F16M19.20, F16P17.20	ERF	GO:0005634,GO:0003677,GO:0003700,GO:0016049,GO:0010371,GO:0048510,GO:0006351	nucleus|DNA binding|transcription factor activity, sequence-specific DNA binding|cell growth|regulation of gibberellin biosynthetic process|regulation of timing of transition from vegetative to reproductive phase|transcription, DNA-templated
Glyma.05G053400	57.8446651313195	21.4698321938681	94.2194980687709	4.38845991985351	2.13371473114705	9.98003822638851e-09	4.60419083536207e-06	Up
Glyma.05G053700	6.71528644033829	0.961616510121762	12.4689563705548	12.9666621145845	3.6967352429046	0.0288774014863431	0.483217279713802	Up
Glyma.05G057500	44.9485991826948	24.0049610446908	65.8922373206989	2.74494248076575	1.45677591841683	0.00283126120880467	0.0975484724473448	Up	14 kDa proline-rich protein DC2.15			GO:0016021	integral component of membrane
Glyma.05G058900	71.5213912396412	25.2900245592992	117.752757919983	4.65609504031442	2.21912050686967	0.00609984818620068	0.168440344265251	Up	Probable aspartyl protease At4g16563 {ECO:0000305}	At4g16563 {ECO:0000312|Araport:AT4G16563},dl4305c {ECO:0000312|EMBL:CAB10432.1}		GO:0009505,GO:0004190,GO:0030163,GO:0006508	plant-type cell wall|aspartic-type endopeptidase activity|protein catabolic process|proteolysis
Glyma.05G059300	227.643992332623	151.636113597589	303.651871067657	2.00250365076941	1.00180487281732	0.047728083759247	0.662221779292963	Up	Putative glucuronosyltransferase PGSIP8	PGSIP8,At2g35710,T20F21.27		GO:0016021,GO:0046872,GO:0016757,GO:0006486	integral component of membrane|metal ion binding|transferase activity, transferring glycosyl groups|protein glycosylation
Glyma.05G062700	451.274431537992	709.481435822087	193.067427253898	0.272124706166818	-1.87766	6.25177074382158e-11	5.3410961388049e-08	Down	Homeobox-leucine zipper protein HAT4	HAT4,Synonyms=ATHB-2,At4g16780,dl4415w, FCAALL.101	HD-ZIP	GO:0005634,GO:0042803,GO:0043565,GO:0003700,GO:0008283,GO:0045892,GO:0010017,GO:0009585,GO:0009733,GO:0009735,GO:0010218,GO:0048364,GO:0009641,GO:0010016,GO:0006351,GO:0009826	nucleus|protein homodimerization activity|sequence-specific DNA binding|transcription factor activity, sequence-specific DNA binding|cell proliferation|negative regulation of transcription, DNA-templated|red or far-red light signaling pathway|red, far-red light phototransduction|response to auxin|response to cytokinin|response to far red light|root development|shade avoidance|shoot system morphog…
Glyma.05G064700	1488.78234828253	807.306212446815	2170.25848411824	2.68827174950201	1.4266789832962	2.20400963635939e-06	0.000463949564451026	Up	Bax inhibitor 1	BI-1,At5g47120,K14A3.7		GO:0005737,GO:0005783,GO:0005789,GO:0016021,GO:0005635,GO:0006983,GO:0043066,GO:0043069,GO:0009414,GO:0000038	cytoplasm|endoplasmic reticulum|endoplasmic reticulum membrane|integral component of membrane|nuclear envelope|ER overload response|negative regulation of apoptotic process|negative regulation of programmed cell death|response to water deprivation|very long-chain fatty acid metabolic process
Glyma.05G067800	559.223584774559	286.685716361765	831.761453187353	2.90130064288854	1.53669980037251	0.00412563106409514	0.130339897723638	Up	Probable serine/threonine-protein kinase PBL19 {ECO:0000305}	PBL19,At5g47070,K14A3.2
Glyma.05G068400	207.971539237073	138.166272318615	277.77680615553	2.01045306856778	1.00752065867755	2.22776457733279e-05	0.00274801312862757	Up	E3 ubiquitin-protein ligase BOI	BOI,Synonyms=ILP,At4g19700,T16H5.60		GO:0005634,GO:0004842,GO:0008270,GO:0042742,GO:0050832,GO:2000117,GO:0043069,GO:0043161,GO:0031347,GO:0009739	nucleus|ubiquitin-protein transferase activity|zinc ion binding|defense response to bacterium|defense response to fungus|negative regulation of cysteine-type endopeptidase activity|negative regulation of programmed cell death|proteasome-mediated ubiquitin-dependent protein catabolic process|regulation of defense response|response to gibberellin
Glyma.05G082200	3161.04378000282	1581.56986433035	4740.51769567529	2.99734953389648	1.58368733257198	0.000888371668597863	0.042121416813046	Up	Probable disease resistance protein At5g66900	At5g66900,MUD21.16
Glyma.05G082500	3164.19957626384	832.723585762882	5495.6755667648	6.59963961718467	2.72238724618385	1.26814730962235e-06	0.000291068198916008	Up	Probable disease resistance protein At5g66900	At5g66900,MUD21.16
Glyma.05G094400	471.033520952596	180.047042939425	762.019998965767	4.23233831850346	2.08145495611889	0.00722889145925534	0.188736660204463	Up	Mitogen-activated protein kinase kinase kinase 3 {ECO:0000303|PubMed:27679653}	MAPKKK3 {ECO:0000303|PubMed:27679653},Synonyms=MAP3KA {ECO:0000303|Ref.1},At1g53570 {ECO:0000312|Araport:AT1G53570},F22G10.18 {ECO:0000312|EMBL:AAG51965.1}, T3F20.12 {ECO:0000312|EMBL:AAF78433.1}		GO:0005737,GO:0005524,GO:0004709,GO:0004702	cytoplasm|ATP binding|MAP kinase kinase kinase activity|signal transducer, downstream of receptor, with serine/threonine kinase activity
Glyma.05G096500	618.474671980411	374.542285944788	862.407058016034	2.30256259541056	1.20324037666879	1.86746543396442e-07	5.74357668870098e-05	Up	Probable WRKY transcription factor 15	WRKY15,At2g23320,T20D16.5	WRKY	GO:0005634,GO:0005516,GO:0043565,GO:0003700,GO:0044212,GO:0010200,GO:0006351	nucleus|calmodulin binding|sequence-specific DNA binding|transcription factor activity, sequence-specific DNA binding|transcription regulatory region DNA binding|response to chitin|transcription, DNA-templated
Glyma.05G097100	787.586895229383	468.133402316232	1107.04038814253	2.36479683497293	1.24171624370533	0.0434829788011463	0.624352239032705	Up	F-box protein SKIP2	SKIP2,At5g67250,K21H1.21
Glyma.05G098200	1158.47370153555	508.395685288388	1808.55171778271	3.55737031237157	1.83081116276474	0.00259558108675647	0.091977112777359	Up	Transcription factor MYB44	MYB44,Synonyms=MYBR1,At5g67300,K8K14.2	MYB	GO:0005634,GO:0003677,GO:0003700,GO:0009738,GO:0042742,GO:0050832,GO:2000022,GO:2000031,GO:0009737,GO:0009733,GO:0046686,GO:0010200,GO:0009723,GO:0009739,GO:0009753,GO:0009751,GO:0009651,GO:0009414,GO:0006351	nucleus|DNA binding|transcription factor activity, sequence-specific DNA binding|abscisic acid-activated signaling pathway|defense response to bacterium|defense response to fungus|regulation of jasmonic acid mediated signaling pathway|regulation of salicylic acid mediated signaling pathway|response to abscisic acid|response to auxin|response to cadmium ion|response to chitin|response to ethylene|…
Glyma.05G102800	29.5434882103636	18.8587572738233	40.2282191469039	2.13313202788512	1.09297326248127	0.0219847324691088	0.400570161030753	Up	Probable esterase D14L	D14L,Os03g0437600 {ECO:0000312|EMBL:BAS84851.1}, LOC_Os03g32270 {ECO:0000305},and OrderedLocusNames=Os11g0384789 {ECO:0000312|EMBL:BAT13755.1}		GO:0005737,GO:0005634,GO:0016787,GO:0036377,GO:0080167	cytoplasm|nucleus|hydrolase activity|arbuscular mycorrhizal association|response to karrikin
Glyma.05G103300	1002.6449282638	507.016265497273	1498.27359103033	2.95507993133288	1.56319715408401	0.00835262303085419	0.209082968478257	Up	LOB domain-containing protein 38	LBD38,Synonyms=ASL40,At3g49940,F3A4.20	LBD
Glyma.05G108900	48.6932831549462	79.4206271315141	17.9659391783784	0.226212507093758	-2.14425	0.00505675371401416	0.15031461072315	Down	1-aminocyclopropane-1-carboxylate synthase CMA101	ACS2,Synonyms=PCVV4A		GO:0016847,GO:0030170,GO:0009693,GO:0009835	1-aminocyclopropane-1-carboxylate synthase activity|pyridoxal phosphate binding|ethylene biosynthetic process|fruit ripening	ko00270	Cysteine and methionine metabolism
Glyma.05G110600	6.66365716046699	2.5095624351423	10.8177518857917	4.31061277229322	2.10789296924716	0.0409848586273908	0.599360246606528	Up	Transcription factor bHLH25	BHLH25,Synonyms=EN29,At4g37850,T28I19.130	bHLH	GO:0005634,GO:0003677,GO:0003700,GO:0006355,GO:0006351	nucleus|DNA binding|transcription factor activity, sequence-specific DNA binding|regulation of transcription, DNA-templated|transcription, DNA-templated
Glyma.05G119200	368.825200278342	117.911407117525	619.738993439159	5.25597148392479	2.3939574483939	0.000360451884405909	0.022231400047035	Up	Chaperone protein dnaJ 20, chloroplastic	ATJ20,Synonyms=C20, J20,At4g13830,F18A5.220		GO:0009507,GO:0005634,GO:0061077,GO:1902395,GO:0010322	chloroplast|nucleus|chaperone-mediated protein folding|regulation of 1-deoxy-D-xylulose-5-phosphate synthase activity|regulation of isopentenyl diphosphate biosynthetic process, methylerythritol 4-phosphate pathway
Glyma.05G119500	196.634985730857	107.498777447559	285.771194014156	2.6583669209965	1.41054024628762	2.13241510933676e-05	0.00266603898791713	Up	BRASSINOSTEROID INSENSITIVE 1-associated receptor kinase 1 {ECO:0000303|PubMed:12150929}	BAK1 {ECO:0000303|PubMed:12150929},Synonyms=ELG, SERK3 {ECO:0000303|PubMed:11706164},At4g33430 {ECO:0000312|Araport:AT4G33430},F17M5.190 {ECO:0000312|EMBL:CAB38801.1}				ko04016,ko04075	MAPK signaling pathway - plant|Plant hormone signal transduction
Glyma.05G126400	759.631392339321	263.665978675004	1255.59680600364	4.76207363693021	2.25158992947273	2.25473690233935e-27	5.20100161262618e-23	Up	LRR receptor-like serine/threonine-protein kinase FLS2	FLS2,At5g46330,MPL12.13, MPL12.8				ko04016	MAPK signaling pathway - plant
Glyma.05G129200	65.5522819615127	28.668415628907	102.436148294118	3.57313601212164	1.83719083143751	0.0123067152439701	0.274677310626665	Up
Glyma.05G133400	44.508148241336	62.0979623821949	26.9183341004771	0.433481761201802	-1.20596	0.0171066477956251	0.340649475176085	Down	Polygalacturonase At1g48100	At1g48100,F21D18.17, F21D18.18		GO:0005618,GO:0005576,GO:0004650,GO:0005975,GO:0071555	cell wall|extracellular region|polygalacturonase activity|carbohydrate metabolic process|cell wall organization
Glyma.05G136100	7.88413132080474	1.51284779340109	14.2554148482084	9.4229009093904	3.23617127250412	0.0376353104314408	0.571758928219165	Up	Glutamate decarboxylase 4	GAD4,At2g02010,F14H20.8		GO:0005829,GO:0005634,GO:0004351,GO:0030170,GO:0006536	cytosol|nucleus|glutamate decarboxylase activity|pyridoxal phosphate binding|glutamate metabolic process	ko02024,ko00250,ko00650,ko00410,ko00430	Quorum sensing|Alanine, aspartate and glutamate metabolism|Butanoate metabolism|beta-Alanine metabolism|Taurine and hypotaurine metabolism
Glyma.05G138700	1035.42944461487	598.697063191007	1472.16182603873	2.45894278851516	1.29803816857139	0.000158945791445452	0.0119039044521826	Up	Probable xyloglucan endotransglucosylase/hydrolase protein 28	XTH28,Synonyms=EXGT-A2, XTR2,At1g14720,F10B6.12, F10B6.29		GO:0048046,GO:0005618,GO:0004553,GO:0016762,GO:0042546,GO:0071555,GO:0010154,GO:0080086,GO:0010411	apoplast|cell wall|hydrolase activity, hydrolyzing O-glycosyl compounds|xyloglucan:xyloglucosyl transferase activity|cell wall biogenesis|cell wall organization|fruit development|stamen filament development|xyloglucan metabolic process
Glyma.05G139500	120.131548719377	36.7416773517118	203.521420087042	5.53925228123968	2.46969124649997	0.000311011711980381	0.0197704860519596	Up	Cysteine-rich receptor-like protein kinase 10	CRK10,Synonyms=RLK4,At4g23180,F21P8.70
Glyma.05G141200	10.3930717987871	3.72110130651511	17.0650422910591	4.58601926832271	2.19724241646585	0.0408865447906706	0.598812653134222	Up	Protein TIFY 5A {ECO:0000303|PubMed:17499004}	TIFY5A {ECO:0000303|PubMed:17499004},Synonyms=JAZ8 {ECO:0000303|PubMed:17637675},At1g30135 {ECO:0000312|Araport:AT1G30135},T2H7 {ECO:0000312|EMBL:AC074176}		GO:0005634,GO:0003714,GO:0006952,GO:1903507,GO:0031347,GO:2000022,GO:0006355,GO:0009611,GO:0006351	nucleus|transcription corepressor activity|defense response|negative regulation of nucleic acid-templated transcription|regulation of defense response|regulation of jasmonic acid mediated signaling pathway|regulation of transcription, DNA-templated|response to wounding|transcription, DNA-templated
Glyma.05G149800	751.074269212981	442.598397989064	1059.5501404369	2.39393125969488	1.25938172675046	0.00277062652622309	0.0958890353794269	Up	Cysteine proteinase inhibitor 10	Os04g0350100, LOC_Os04g28250,OSJNBa0038P21.11		GO:0005576,GO:0004869,GO:0002020,GO:0006952,GO:2000117	extracellular region|cysteine-type endopeptidase inhibitor activity|protease binding|defense response|negative regulation of cysteine-type endopeptidase activity
Glyma.05G149900	3651.43604371798	1641.9819800604	5660.89010737556	3.44759575690796	1.78559062312365	0.000498822098348909	0.0278687127273443	Up	Peptidyl-prolyl cis-trans isomerase FKBP65	FKBP65,Synonyms=ROF2,At5g48570,K15N18.12		GO:0005789,GO:0005634,GO:0005773,GO:0005528,GO:0003755,GO:0070370,GO:0061077	endoplasmic reticulum membrane|nucleus|vacuole|FK506 binding|peptidyl-prolyl cis-trans isomerase activity|cellular heat acclimation|chaperone-mediated protein folding
Glyma.05G150100	331.659260940238	93.263034431865	570.055487448611	6.11234119628689	2.6117250781335	0.00256704100628247	0.0912387286470226	Up
Glyma.05G150200	199.444265480728	128.500434823231	270.388096138225	2.10418039837904	1.07325839697339	0.0143473834564613	0.304388572643226	Up
Glyma.05G150400	995.182951949493	606.638702703207	1383.72720119578	2.28097415319833	1.18965009887983	2.72111113145996e-10	1.90205668089051e-07	Up	Xyloglucan endotransglucosylase/hydrolase 2 {ECO:0000250|UniProtKB:Q38857}			GO:0048046,GO:0005618,GO:0004553,GO:0016762,GO:0042546,GO:0010411	apoplast|cell wall|hydrolase activity, hydrolyzing O-glycosyl compounds|xyloglucan:xyloglucosyl transferase activity|cell wall biogenesis|xyloglucan metabolic process
Glyma.05G160500	149.949276832787	83.5079371354561	216.390616530119	2.59125807621277	1.37365270781089	0.00540393745262231	0.156206297267718	Up
Glyma.05G171600	36.3912690510351	49.7668424848252	23.015695617245	0.462470481712053	-1.11257	0.0112004982506813	0.255550833974743	Down	Protein kinase PINOID	PID,Synonyms=ABR,At2g34650,T31E10.1		GO:0009986,GO:0005737,GO:0005829,GO:0005634,GO:0005886,GO:0005524,GO:0016301,GO:0004672,GO:0004674,GO:0009926,GO:0009734,GO:0048825,GO:0035556,GO:0048827,GO:0009958,GO:0009733,GO:0080167,GO:0048767,GO:0048766	cell surface|cytoplasm|cytosol|nucleus|plasma membrane|ATP binding|kinase activity|protein kinase activity|protein serine/threonine kinase activity|auxin polar transport|auxin-activated signaling pathway|cotyledon development|intracellular signal transduction|phyllome development|positive gravitropism|response to auxin|response to karrikin|root hair elongation|root hair initiation
Glyma.05G173500	33.1520057064626	17.9853396227092	48.3186717902159	2.68655876418404	1.42576	0.0022547112961308	0.0834822238649265	Up	E3 ubiquitin-protein ligase RGLG5 {ECO:0000305}	RGLG5 {ECO:0000303|PubMed:27577789},At1g67800 {ECO:0000312|Araport:AT1G67800}		GO:0005886,GO:0016740,GO:0008270,GO:0009738	plasma membrane|transferase activity|zinc ion binding|abscisic acid-activated signaling pathway
Glyma.05G175000	970.238498858673	277.175053572287	1663.30194414506	6.00090781153676	2.58518076674323	0.0119764570024742	0.269260169274924	Up	Beta-1,4-mannosyl-glycoprotein 4-beta-N-acetylglucosaminyltransferase	Mgat3,Synonyms=Gnt3		GO:0000139,GO:0016021,GO:0003830,GO:0006487	Golgi membrane|integral component of membrane|beta-1,4-mannosylglycoprotein 4-beta-N-acetylglucosaminyltransferase activity|protein N-linked glycosylation	ko00510	N-Glycan biosynthesis
Glyma.05G175400	512.697035854866	321.909503373468	703.484568336264	2.18534886657293	1.12786360828368	0.0397552309039256	0.589542855198233	Up	E3 ubiquitin-protein ligase RING1	ATL55,Synonyms=RING1,At5g10380,F12B17_270
Glyma.05G175800	155.212891979094	51.5854883695859	258.840295588602	5.0176959406516	2.32702504982146	0.000700069442441923	0.035530816962569	Up
Glyma.05G176900	29.8490769864526	11.7655680809601	47.9325858919452	4.07397123216797	2.02643579293141	0.0318303576230169	0.513331398689567	Up
Glyma.05G178200	820.088446760988	262.104411253982	1378.07248226799	5.25772334648968	2.39443823150561	0.000497942305892028	0.0278687127273443	Up	Calmodulin-binding transcription activator 3	CMTA3,Synonyms=SR1,At2g22300,T26C19.4	CAMTA	GO:0005634,GO:0043565,GO:0001077,GO:0042742,GO:0050832,GO:0010150,GO:0045944,GO:0006355,GO:0009409	nucleus|sequence-specific DNA binding|transcriptional activator activity, RNA polymerase II core promoter proximal region sequence-specific binding|defense response to bacterium|defense response to fungus|leaf senescence|positive regulation of transcription from RNA polymerase II promoter|regulation of transcription, DNA-templated|response to cold
Glyma.05G178300	23.9549006060031	10.3947271333305	37.5150740786757	3.60904847212239	1.85161851979956	0.013493377881784	0.291570723746241	Up	Ras-related protein RABH1e	RABH1E,At5g10260,F18D22.30		GO:0005829,GO:0005794,GO:0000139,GO:0005525,GO:0006891,GO:0015031,GO:0042147,GO:0006890,GO:0007264	cytosol|Golgi apparatus|Golgi membrane|GTP binding|intra-Golgi vesicle-mediated transport|protein transport|retrograde transport, endosome to Golgi|retrograde vesicle-mediated transport, Golgi to ER|small GTPase mediated signal transduction
Glyma.05G180900	4.39121866463024	7.74729344501429	1.0351438842462	0.133613615076419	-2.90386	0.0383599290242145	0.578521400981731	Down	Protein NEN4 {ECO:0000303|PubMed:25081480}	NEN4 {ECO:0000303|PubMed:25081480},At4g39810 {ECO:0000312|Araport:AT4G39810}		GO:0005634,GO:0008408,GO:0046872,GO:0003676	nucleus|3'-5' exonuclease activity|metal ion binding|nucleic acid binding
Glyma.05G184500	91.924923841104	29.7036567354897	154.146190946718	5.18946849943044	2.37558678665604	6.88719373692644e-05	0.00634199193332065	Up	Probable WRKY transcription factor 51	WRKY51,At5g64810,MXK3.3	WRKY	GO:0005634,GO:0043565,GO:0003700,GO:0042742,GO:0050832,GO:0009867,GO:0006351	nucleus|sequence-specific DNA binding|transcription factor activity, sequence-specific DNA binding|defense response to bacterium|defense response to fungus|jasmonic acid mediated signaling pathway|transcription, DNA-templated
Glyma.05G187200	75.8837489577648	13.6059984714454	138.161499444084	10.1544550173249	3.34404090814025	0.00210661915861096	0.0793473464960514	Up
Glyma.05G188900	61.1069688536921	22.7428427192336	99.4710949881506	4.37373182482715	2.12886476431538	0.016244664355959	0.329131025646821	Up	RING-H2 finger protein ATL78	ATL78,At1g49230,F27J15.2
Glyma.05G195000	559.758364016522	200.289301773995	919.227426259049	4.58949838117812	2.1983364798845	5.64930642020183e-05	0.00553344166432253	Up	NAC domain-containing protein 2	NAC002,Synonyms=ATAF1,At1g01720,T1N6.12	NAC	GO:0005634,GO:0003677,GO:0003700,GO:0009788,GO:0009611,GO:0006351	nucleus|DNA binding|transcription factor activity, sequence-specific DNA binding|negative regulation of abscisic acid-activated signaling pathway|response to wounding|transcription, DNA-templated
Glyma.05G195100	237.378949685456	135.70486791157	339.053031459342	2.49845887385764	1.32103847063736	0.00541671486738996	0.156237343858135	Up	Aspartic proteinase Asp1	ASP1,Os11g0184800, LOC_Os11g08200,OsJ_031884		GO:0004190,GO:0030163,GO:0006508	aspartic-type endopeptidase activity|protein catabolic process|proteolysis
Glyma.05G197000	579.71286372629	288.083438502417	871.342288950163	3.02461777559925	1.59675283888686	0.000178520083238902	0.0129494426417351	Up	MACPF domain-containing protein At4g24290	At4g24290,T22A6.120		GO:0005886,GO:0009626	plasma membrane|plant-type hypersensitive response
Glyma.05G209100	394.380580790941	231.363645469107	557.397516112775	2.4091836683443	1.26854438415701	0.0145456349880157	0.307115938003256	Up	Uncharacterized protein At1g76660	At1g76660,F28O16.3		GO:0005886	plasma membrane
Glyma.05G211700	1516.01397304536	683.034865304713	2348.99308078601	3.4390529680181	1.78201133630918	4.16198624276446e-07	0.000118524119335615	Up	1-aminocyclopropane-1-carboxylate synthase	ACS1		GO:0016847,GO:0030170,GO:0009693,GO:0009835	1-aminocyclopropane-1-carboxylate synthase activity|pyridoxal phosphate binding|ethylene biosynthetic process|fruit ripening	ko04016,ko00270	MAPK signaling pathway - plant|Cysteine and methionine metabolism
Glyma.05G212300	455.626617320581	261.45040674324	649.802827897923	2.48537700129137	1.31346470757833	0.00148048923158148	0.0620353226246867	Up	Protein LURP-one-related 17	At5g41590,MBK23.11		GO:0006952	defense response
Glyma.05G215700	206.306281544452	87.3137091204396	325.298853968464	3.72563320520206	1.89748564553985	3.2618619302903e-06	0.0006296348882511	Up
Glyma.05G215900	2222.33719870865	548.793564065308	3895.88	7.09899	2.82761408151829	0.000203654768413271	0.014300470450499	Up	Probable WRKY transcription factor 41	WRKY41,At4g11070,F2P3.16, T22B4.50	WRKY	GO:0005634,GO:0043565,GO:0003700,GO:0006351	nucleus|sequence-specific DNA binding|transcription factor activity, sequence-specific DNA binding|transcription, DNA-templated
Glyma.05G216900	23.6811112700715	6.26828314658072	41.0939393935622	6.55585244517528	2.71278338356954	0.00122170732701136	0.0538836002144761	Up
Glyma.05G218500	4036.33920289754	2378.61968222558	5694.0587235695	2.39384999885387	1.25933275433254	1.05473490947422e-10	8.53669128310237e-08	Up	B2 protein
Glyma.05G221800	626.172081173066	352.462825464228	899.881336881904	2.55312410804365	1.35226366924022	4.15922924653316e-06	0.000764469649639685	Up
Glyma.05G222400	109.355495294121	63.8764676946365	154.834522893605	2.42396814479154	1.27737073938295	0.00613228477377437	0.168899597464661	Up	1-aminocyclopropane-1-carboxylate oxidase 1	ACO1,At2g19590,F3P11.19		GO:0009815,GO:0031418,GO:0046872,GO:0071398,GO:0071281,GO:0071732,GO:0051365,GO:0006952,GO:0009693	1-aminocyclopropane-1-carboxylate oxidase activity|L-ascorbic acid binding|metal ion binding|cellular response to fatty acid|cellular response to iron ion|cellular response to nitric oxide|cellular response to potassium ion starvation|defense response|ethylene biosynthetic process	ko00270	Cysteine and methionine metabolism
Glyma.05G232500	23.9524565411446	11.3425764875984	36.5623365946909	3.22345955829939	1.6886098834692	0.0397163701151754	0.589155954628135	Up	Probable strigolactone esterase DAD2	DAD2		GO:0016788,GO:0010223,GO:1901601	hydrolase activity, acting on ester bonds|secondary shoot formation|strigolactone biosynthetic process
Glyma.05G236300	1807.54372176743	642.756131481329	2972.33131205353	4.62435310450223	2.20925156277472	0.00768570545740138	0.197203746146694	Up	Protein PLANT CADMIUM RESISTANCE 2	PCR2,At1g14870,F10B6.27		GO:0016021,GO:0005886,GO:0006979	integral component of membrane|plasma membrane|response to oxidative stress
Glyma.05G237200	556.829208894911	81.8930235857841	1031.76539420404	12.5989412654089	3.65523059882524	7.23234878589675e-05	0.00658100944553374	Up	Protein SAR DEFICIENT 1 {ECO:0000303|PubMed:20921422}	SARD1 {ECO:0000303|PubMed:20921422},At1g73805 {ECO:0000312|Araport:AT1G73805},F25P22.22 {ECO:0000312|EMBL:AAG52065.1}		GO:0005634,GO:0043565,GO:0003700,GO:0071219,GO:0042742,GO:0002229,GO:0009626,GO:1900426,GO:0080142,GO:0010112,GO:0006355,GO:0009617,GO:0010224,GO:0006351	nucleus|sequence-specific DNA binding|transcription factor activity, sequence-specific DNA binding|cellular response to molecule of bacterial origin|defense response to bacterium|defense response to oomycetes|plant-type hypersensitive response|positive regulation of defense response to bacterium|regulation of salicylic acid biosynthetic process|regulation of systemic acquired resistance|regulatio…
Glyma.05G238100	20.5177992208628	5.09058177017544	35.9450166715501	7.06108226807076	2.81988932558061	0.00642816222559931	0.174547872934549	Up	Nudix hydrolase 17, mitochondrial	NUDT17,Synonyms=NUDX17,At2g01670,T8O11.16		GO:0005737,GO:0005739,GO:0005634,GO:0016818,GO:0046872,GO:0009164	cytoplasm|mitochondrion|nucleus|hydrolase activity, acting on acid anhydrides, in phosphorus-containing anhydrides|metal ion binding|nucleoside catabolic process
Glyma.06G007500	1640.74588106205	724.019872592794	2557.47188953131	3.53232278055121	1.82061718121499	0.0037746397140914	0.121436003186815	Up	Arginine decarboxylase			GO:0008792,GO:0006527,GO:0009446,GO:0008295	arginine decarboxylase activity|arginine catabolic process|putrescine biosynthetic process|spermidine biosynthetic process	ko00330	Arginine and proline metabolism
Glyma.06G017400	16.1996806806498	4.71781594825632	27.6815454130432	5.86744920036022	2.55273344612967	0.000146260346258238	0.0112712649403319	Up	Glycosyltransferase family 92 protein RCOM_0530710	RCOM_0699480		GO:0016021,GO:0016757	integral component of membrane|transferase activity, transferring glycosyl groups
Glyma.06G017600	266.685087386235	75.678902002701	457.691272769769	6.04780540755512	2.59641172056566	4.72552016871276e-05	0.0048771173929171	Up	Probable serine/threonine-protein kinase PIX13 {ECO:0000305}	PIX13 {ECO:0000303|PubMed:23951354},Synonyms=KIN3 {ECO:0000303|PubMed:21219905},At2g17220 {ECO:0000312|Araport:AT2G17220}
Glyma.06G024000	186.532546254989	103.009906461522	270.055186048457	2.62164286256615	1.3904711655376	1.75587473532567e-08	7.23263616424238e-06	Up
Glyma.06G034700	44.5942525373632	21.8355875731521	67.3529175015743	3.08454797819996	1.62505908665515	0.000113541330853813	0.00928743928654223	Up	Probable calcium-binding protein CML41	CML41,At3g50770,F18B3.50		GO:0005509	calcium ion binding
Glyma.06G036300	3173.74460238645	1829.19230049227	4518.29690428064	2.47010492175408	1.30457232394736	0.000499189880507575	0.0278687127273443	Up	Serpin-ZX	At1g47710,F16N3.3, T2E6.22		GO:0048046,GO:0005737,GO:0005615,GO:0004869,GO:0004867	apoplast|cytoplasm|extracellular space|cysteine-type endopeptidase inhibitor activity|serine-type endopeptidase inhibitor activity
Glyma.06G036800	182.426260656535	62.0173813778807	302.835139935188	4.88306879792249	2.28778810435719	6.75484405162818e-07	0.000174093841049058	Up	Transcription factor MYB44	MYB44,Synonyms=MYBR1,At5g67300,K8K14.2	MYB	GO:0005634,GO:0003677,GO:0003700,GO:0009738,GO:0042742,GO:0050832,GO:2000022,GO:2000031,GO:0009737,GO:0009733,GO:0046686,GO:0010200,GO:0009723,GO:0009739,GO:0009753,GO:0009751,GO:0009651,GO:0009414,GO:0006351	nucleus|DNA binding|transcription factor activity, sequence-specific DNA binding|abscisic acid-activated signaling pathway|defense response to bacterium|defense response to fungus|regulation of jasmonic acid mediated signaling pathway|regulation of salicylic acid mediated signaling pathway|response to abscisic acid|response to auxin|response to cadmium ion|response to chitin|response to ethylene|…
Glyma.06G037000	276.740362323256	150.131836531335	403.348888115178	2.68663127977517	1.42579833573838	0.00771407574402032	0.197492325402127	Up
Glyma.06G037700	162.512102359961	232.036160246267	92.9880444736553	0.400748074674931	-1.31923	0.0195970442663371	0.37049548986982	Down
Glyma.06G039000	185.726381242872	88.6653867888737	282.787375696871	3.18937734259517	1.67327479626859	5.56063733080035e-05	0.0054698175398538	Up	Probable protein phosphatase 2C 12	At1g47380,T3F24.2		GO:0005829,GO:0046872,GO:0004722	cytosol|metal ion binding|protein serine/threonine phosphatase activity
Glyma.06G045400	5003.79505063937	1962.37228547968	8045.21781579906	4.0997408469986	2.03553271690962	0.00093667940226282	0.0438708299939015	Up	Zinc finger protein ZAT10	ZAT10,Synonyms=STZ,At1g27730,T22C5.18	C2H2	GO:0005634,GO:0046872,GO:0043565,GO:0003700,GO:0044212,GO:0035264,GO:0045892,GO:0010117,GO:0015979,GO:0009737,GO:0010200,GO:0009409,GO:0009644,GO:0006979,GO:0009651,GO:0009414,GO:0009611,GO:0006351	nucleus|metal ion binding|sequence-specific DNA binding|transcription factor activity, sequence-specific DNA binding|transcription regulatory region DNA binding|multicellular organism growth|negative regulation of transcription, DNA-templated|photoprotection|photosynthesis|response to abscisic acid|response to chitin|response to cold|response to high light intensity|response to oxidative stress|r…
Glyma.06G045900	83.8957876171024	35.7400200106801	132.051555223525	3.69478123358812	1.88548894554571	0.00230902460069978	0.0848977234349503	Up	U-box domain-containing protein 4	PUB4,At2g23140,T20D16.23
Glyma.06G046300	1293.13217124214	770.975319499398	1815.28902298488	2.35453584190421	1.23544268421905	0.00124575769496654	0.05452731072067	Up	Interferon-related developmental regulator 1	IFRD1		GO:0005737,GO:0005634,GO:0042692,GO:0030517,GO:0048671,GO:0043403,GO:0014706	cytoplasm|nucleus|muscle cell differentiation|negative regulation of axon extension|negative regulation of collateral sprouting|skeletal muscle tissue regeneration|striated muscle tissue development
Glyma.06G046400	222.329498574409	120.458589063499	324.200408085318	2.69138473732594	1.42834864105528	0.000407812254360748	0.0241825328312066	Up	DNA excision repair protein ERCC-8	ERCC8		GO:0031464,GO:0016363,GO:0000109,GO:0043234,GO:0032403,GO:0004842,GO:0006974,GO:0006289,GO:0045739,GO:0043161,GO:0051865,GO:0000209,GO:0006979,GO:0009411,GO:0010165,GO:0006283	Cul4A-RING E3 ubiquitin ligase complex|nuclear matrix|nucleotide-excision repair complex|protein complex|protein complex binding|ubiquitin-protein transferase activity|cellular response to DNA damage stimulus|nucleotide-excision repair|positive regulation of DNA repair|proteasome-mediated ubiquitin-dependent protein catabolic process|protein autoubiquitination|protein polyubiquitination|response …	ko04120,ko03420	Ubiquitin mediated proteolysis|Nucleotide excision repair
Glyma.06G049400	177.729456393383	84.5099481591295	270.948964627636	3.20611916738426	1.68082804963445	0.00936442195194745	0.226543388742079	Up	Probable xyloglucan glycosyltransferase 12	CSLC12,At4g07960,F1K3.3		GO:0000139,GO:0016021,GO:0009506,GO:0016757,GO:0071555	Golgi membrane|integral component of membrane|plasmodesma|transferase activity, transferring glycosyl groups|cell wall organization
Glyma.06G050500	113.758303500699	47.8518805438688	179.664726457529	3.75460116541959	1.90865966480183	2.72722570462869e-05	0.00320963853717705	Up
Glyma.06G054700	718.120059524622	234.877448775614	1201.36267027363	5.11484894159137	2.35469163304292	0.000601071043626644	0.0320205675827617	Up	17.1 kDa class II heat shock protein	HSP17.7		GO:0005737	cytoplasm	ko04141	Protein processing in endoplasmic reticulum
Glyma.06G058400	20.6052714678286	0.320118624489944	40.8904243111674	127.735224329167	6.99701260798349	0.0177581639359502	0.348322761488574	Up	Ethylene-responsive transcription factor ERF018	ERF018,At1g74930,F25A4.10, F9E10.22	ERF	GO:0005634,GO:0003677,GO:0003700,GO:0051301,GO:0002213,GO:0009873,GO:0009611,GO:0006351,GO:0001944	nucleus|DNA binding|transcription factor activity, sequence-specific DNA binding|cell division|defense response to insect|ethylene-activated signaling pathway|response to wounding|transcription, DNA-templated|vasculature development
Glyma.06G061900	84.9979470159803	21.9120870196506	148.08380701231	6.75808775674856	2.75661508465441	7.49523556099371e-11	6.28700358856152e-08	Up	Probable WRKY transcription factor 40	WRKY40,At1g80840,F23A5.19	WRKY	GO:0005634,GO:0043565,GO:0003700,GO:0044212,GO:0042742,GO:0050832,GO:0045892,GO:0031347,GO:0010200,GO:0002237,GO:0009751,GO:0009611,GO:0006351	nucleus|sequence-specific DNA binding|transcription factor activity, sequence-specific DNA binding|transcription regulatory region DNA binding|defense response to bacterium|defense response to fungus|negative regulation of transcription, DNA-templated|regulation of defense response|response to chitin|response to molecule of bacterial origin|response to salicylic acid|response to wounding|transcri…
Glyma.06G062500	80.992055535009	112.90524240231	49.0788686677083	0.434690786924029	-1.20194	0.00958146331950808	0.230224598324055	Down	KIN14B-interacting protein At4g14310	At4g14310 {ECO:0000312|Araport:AT4G14310},dl3195c {ECO:0000312|EMBL:CAB10210.1}		GO:0005618,GO:0005737,GO:0007049,GO:0051301	cell wall|cytoplasm|cell cycle|cell division
Glyma.06G067000	24.4623043234433	11.3601255534081	37.5644830934785	3.30669612029147	1.72539047041797	0.0144812528490931	0.306457852724798	Up	pEARLI1-like lipid transfer protein 1	AZI1,At4g12470,T1P17.60		GO:0048046,GO:0005618,GO:0009707,GO:0005783,GO:0009506,GO:0043621,GO:0070417,GO:0009631,GO:0050832,GO:0009682,GO:0009626,GO:0009627	apoplast|cell wall|chloroplast outer membrane|endoplasmic reticulum|plasmodesma|protein self-association|cellular response to cold|cold acclimation|defense response to fungus|induced systemic resistance|plant-type hypersensitive response|systemic acquired resistance
Glyma.06G068000	373.234380967629	87.6626226932893	658.806139241969	7.51524559728238	2.9098202520048	0.00826772083334491	0.207859963447157	Up
Glyma.06G068100	401.276487041327	132.094357275938	670.458616806715	5.07560376259045	2.34357944663002	0.00171751576459557	0.0686407924098498	Up	G-type lectin S-receptor-like serine/threonine-protein kinase SD2-5	SD25,At4g32300,F10M6.60, F8B4.10
Glyma.06G078400	359.25462377887	171.827992566801	546.68125499094	3.18156108806548	1.66973482254924	0.00110457278106328	0.0497640241030991	Up	Gamma-glutamylcyclotransferase 2-2 {ECO:0000305}	GGCT2;2 {ECO:0000303|PubMed:25716890},At4g31290 {ECO:0000312|Araport:AT4G31290}		GO:0005737,GO:0003839,GO:0006751	cytoplasm|gamma-glutamylcyclotransferase activity|glutathione catabolic process	ko00480	Glutathione metabolism
Glyma.06G086000	609.35672765813	405.632918174966	813.080537141295	2.00447375129101	1.0032235254307	0.00637613495498446	0.173339192700797	Up	Ultraviolet-B receptor UVR8	UVR8,At5g63860,MGI19.7		GO:0000785,GO:0005829,GO:0005634,GO:0003682,GO:0005085,GO:0009881,GO:0042803,GO:0009649,GO:0018298,GO:0009411,GO:0010224	chromatin|cytosol|nucleus|chromatin binding|guanyl-nucleotide exchange factor activity|photoreceptor activity|protein homodimerization activity|entrainment of circadian clock|protein-chromophore linkage|response to UV|response to UV-B
Glyma.06G089800	2475.05334265402	924.316875412491	4025.78980989554	4.35542173575373	2.12281242183725	8.96487225697135e-05	0.00775957629836992	Up	Inositol-tetrakisphosphate 1-kinase 3	ITPK3,At4g08170,T12G13.10		GO:0005737,GO:0005634,GO:0005524,GO:0047325,GO:0052726,GO:0052725,GO:0000287,GO:0032957,GO:0009611	cytoplasm|nucleus|ATP binding|inositol tetrakisphosphate 1-kinase activity|inositol-1,3,4-trisphosphate 5-kinase activity|inositol-1,3,4-trisphosphate 6-kinase activity|magnesium ion binding|inositol trisphosphate metabolic process|response to wounding	ko04070,ko00562	Phosphatidylinositol signaling system|Inositol phosphate metabolism
Glyma.06G090900	66.7045168481583	16.5547	116.854292614527	7.05866023740263	2.81939438005782	0.00582201023015688	0.163775987779303	Up	Protein DOG1-like 4 {ECO:0000303|PubMed:17065317}	DOGL4 {ECO:0000303|PubMed:17065317},At4g18650 {ECO:0000312|Araport:AT4G18650},F28A21.60 {ECO:0000312|EMBL:CAB37450.1}		GO:0043565,GO:0006351	sequence-specific DNA binding|transcription, DNA-templated
Glyma.06G100900	130.754578555003	20.2132099449777	241.295947165028	11.9375372749731	3.57743333285961	1.09998370113944e-13	1.74076390179323e-10	Up
Glyma.06G101900	18.3866614894457	8.58057041790117	28.1927525609902	3.28565015936158	1.71617887705519	0.00425541673134283	0.133188192322775	Up	Protein EXORDIUM-like 2	EXL2,At5g64260,MSJ1.10		GO:0048046,GO:0005618,GO:0005829,GO:0005615,GO:0005794,GO:0009505,GO:0009506	apoplast|cell wall|cytosol|extracellular space|Golgi apparatus|plant-type cell wall|plasmodesma
Glyma.06G102000	3635.41624369264	927.695735927011	6343.13675145827	6.83751849427207	2.7734728301441	0.000122387532712991	0.00978548775421342	Up	Protein EXORDIUM	EXO,At4g08950,T3H13.3		GO:0048046,GO:0005618,GO:0005615,GO:0005794,GO:0009505,GO:0009741	apoplast|cell wall|extracellular space|Golgi apparatus|plant-type cell wall|response to brassinosteroid
Glyma.06G102100	1129.86102710587	241.437400846904	2018.28465336484	8.35945320105826	3.06340857748305	6.50110834344206e-05	0.00610322396811164	Up	Protein EXORDIUM	EXO,At4g08950,T3H13.3		GO:0048046,GO:0005618,GO:0005615,GO:0005794,GO:0009505,GO:0009741	apoplast|cell wall|extracellular space|Golgi apparatus|plant-type cell wall|response to brassinosteroid
Glyma.06G104600	1627.79901066502	646.93972037481	2608.65830095524	4.03230504913795	2.01160478472853	0.000349293553516242	0.0217467055302541	Up	TPR repeat-containing thioredoxin TTL1	TTL1,At1g53300,F12M16.20		GO:0005623,GO:0009738,GO:0045454,GO:0009789,GO:0009737,GO:0006970,GO:0009651	cell|abscisic acid-activated signaling pathway|cell redox homeostasis|positive regulation of abscisic acid-activated signaling pathway|response to abscisic acid|response to osmotic stress|response to salt stress
Glyma.06G108100	589.113	384.340898217864	793.884162537937	2.06557294896033	1.04654201214023	0.00676354031321944	0.180259485158906	Up	Beta-1,3-galactosyltransferase 7	B3GALT7,At1g77810,F28K19.2, T32E8.14		GO:0005794,GO:0000139,GO:0016021,GO:0048531,GO:0006486	Golgi apparatus|Golgi membrane|integral component of membrane|beta-1,3-galactosyltransferase activity|protein glycosylation
Glyma.06G111300	10.2999852634823	5.08806049687158	15.511910030093	3.04868820636676	1.60818861143992	0.0440151021588715	0.628751855312646	Up	Ethylene-responsive transcription factor ERF012	ERF012,At1g21910,T26F17.14	ERF	GO:0005634,GO:0043565,GO:0003700,GO:0044212,GO:0071497,GO:0034605,GO:0009873,GO:0045893,GO:0009753,GO:0009751,GO:0006351	nucleus|sequence-specific DNA binding|transcription factor activity, sequence-specific DNA binding|transcription regulatory region DNA binding|cellular response to freezing|cellular response to heat|ethylene-activated signaling pathway|positive regulation of transcription, DNA-templated|response to jasmonic acid|response to salicylic acid|transcription, DNA-templated
Glyma.06G113100	101.135614369908	36.392763778862	165.878464960954	4.55800680511386	2.18840307855158	0.016827145638902	0.336062137188356	Up	Uncharacterized protein At4g08330, chloroplastic	At4g08330,T28D5.20		GO:0009507,GO:0005886	chloroplast|plasma membrane
Glyma.06G113200	102.047244426685	58.642418641495	145.452070211874	2.48032181450567	1.31052731822127	0.0280933026180837	0.473852267490783	Up	Photosystem II 22 kDa protein, chloroplastic	PSBS		GO:0009535,GO:0016021,GO:0009523,GO:0015979	chloroplast thylakoid membrane|integral component of membrane|photosystem II|photosynthesis	ko00195	Photosynthesis
Glyma.06G114000	3004.04507047104	1838.72873772022	4169.36140322187	2.26752392437795	1.18111777253962	4.8590606547108e-08	1.76510160822384e-05	Up	NAC domain-containing protein 2	NAC002,Synonyms=ATAF1,At1g01720,T1N6.12	NAC	GO:0005634,GO:0003677,GO:0003700,GO:0009788,GO:0009611,GO:0006351	nucleus|DNA binding|transcription factor activity, sequence-specific DNA binding|negative regulation of abscisic acid-activated signaling pathway|response to wounding|transcription, DNA-templated
Glyma.06G114200	739.129889930989	157.000877695509	1321.25890216647	8.41561475044077	3.07306866252588	4.20819800139063e-06	0.000770400819826012	Up	Aspartic proteinase Asp1	ASP1,Os11g0184800, LOC_Os11g08200,OsJ_031884		GO:0004190,GO:0030163,GO:0006508	aspartic-type endopeptidase activity|protein catabolic process|proteolysis
Glyma.06G114300	36.8054229312082	12.8391358518417	60.7717100105747	4.73331778025057	2.24285178339076	0.01042817973732	0.244458152439797	Up	Aldehyde dehydrogenase family 3 member H1	ALDH3H1,Synonyms=ALDH4,At1g44170,T7O23.15		GO:0005783,GO:0005794,GO:0016020,GO:0009506,GO:0009536,GO:0005773,GO:0004028,GO:0004029,GO:0004030,GO:0006081,GO:0009737,GO:0009269,GO:0009651	endoplasmic reticulum|Golgi apparatus|membrane|plasmodesma|plastid|vacuole|3-chloroallyl aldehyde dehydrogenase activity|aldehyde dehydrogenase (NAD) activity|aldehyde dehydrogenase [NAD(P)+] activity|cellular aldehyde metabolic process|response to abscisic acid|response to desiccation|response to salt stress	ko00280,ko00310,ko00330,ko00340,ko00380,ko00010,ko00053,ko00620,ko00071,ko00561,ko00410,ko00903,ko00981,ko00625	Valine, leucine and isoleucine degradation|Lysine degradation|Arginine and proline metabolism|Histidine metabolism|Tryptophan metabolism|Glycolysis / Gluconeogenesis|Ascorbate and aldarate metabolism|Pyruvate metabolism|Fatty acid degradation|Glycerolipid metabolism|beta-Alanine metabolism|Limonene and pinene degradation|Insect hormone biosynthesis|Chloroalkane and chloroalkene degradation
Glyma.06G114600	25.7924916279878	16.3040116138461	35.2809716421295	2.16394421678205	1.11366330914199	0.0287195942174373	0.481274885443971	Up
Glyma.06G116300	541.684691735353	347.55927988256	735.810103588146	2.11707799554878	1.08207442084227	3.24045560590353e-05	0.00368214726410722	Up	Chloroplast processing peptidase	PLSP1,At3g24590,MOB24.17		GO:0009507,GO:0009941,GO:0009535,GO:0016021,GO:0009526,GO:0055035,GO:0008233,GO:0004252,GO:0051604,GO:0006465,GO:0010027	chloroplast|chloroplast envelope|chloroplast thylakoid membrane|integral component of membrane|plastid envelope|plastid thylakoid membrane|peptidase activity|serine-type endopeptidase activity|protein maturation|signal peptide processing|thylakoid membrane organization	ko02024,ko03060	Quorum sensing|Protein export
Glyma.06G118300	806.223527400319	341.419136472671	1271.02791832797	3.72277878580395	1.89637989120809	0.0115604425791564	0.26220720646352	Up	PHD finger protein EHD3 {ECO:0000305}	EHD3 {ECO:0000303|PubMed:21284756},Os08g0105000 {ECO:0000312|EMBL:BAF22697.1}, LOC_Os08g01420 {ECO:0000305},OJ1300_E01.8-1 {ECO:0000312|EMBL:BAD08931.1}		GO:0005634,GO:0003677,GO:0008270,GO:0009908,GO:0006355,GO:0006351	nucleus|DNA binding|zinc ion binding|flower development|regulation of transcription, DNA-templated|transcription, DNA-templated
Glyma.06G124300	9.43956298869431	2.19070444730429	16.6884215300843	7.61783340998819	2.9293807387792	0.00566818070526353	0.161103329956658	Up	Dof zinc finger protein DOF3.5	DOF3.5,At3g52440,F22O6_180	Dof	GO:0005634,GO:0003677,GO:0046872,GO:0003700,GO:0006355,GO:0006351	nucleus|DNA binding|metal ion binding|transcription factor activity, sequence-specific DNA binding|regulation of transcription, DNA-templated|transcription, DNA-templated
Glyma.06G124700	127.447145631942	58.5591624817777	196.335128782105	3.35277	1.74535150124416	0.000856119847746749	0.0409711961161292	Up	Probable inactive receptor kinase At4g23740	At4g23740,F9D16.210				ko04010,ko04064	MAPK signaling pathway|NF-kappa B signaling pathway
Glyma.06G125000	119.490076877922	53.0941007230722	185.886053032771	3.50106792470814	1.80779505196607	2.62496277940116e-05	0.00312919981563031	Up
Glyma.06G125100	32.3203819371861	18.0049564318637	46.6358074425085	2.59016497035095	1.37304398761366	0.00281972003667509	0.097368985158659	Up	Ethylene-responsive transcription factor CRF4	CRF4,Synonyms=ERF066,At4g27950,T13J8.60	ERF	GO:0005737,GO:0005634,GO:0003677,GO:0003700,GO:0009736,GO:0009873,GO:0048366,GO:0042991,GO:0006351	cytoplasm|nucleus|DNA binding|transcription factor activity, sequence-specific DNA binding|cytokinin-activated signaling pathway|ethylene-activated signaling pathway|leaf development|transcription factor import into nucleus|transcription, DNA-templated
Glyma.06G125600	201.924793361156	30.3392050145956	373.510381707716	12.3111459752498	3.62189315531733	0.00412754700318312	0.130339897723638	Up	Probable WRKY transcription factor 30	WRKY30,At5g24110,MLE8.3, MZF18.18	WRKY	GO:0005737,GO:0005634,GO:0043565,GO:0003700,GO:0044212,GO:0042542,GO:0010193,GO:0009751,GO:0006351	cytoplasm|nucleus|sequence-specific DNA binding|transcription factor activity, sequence-specific DNA binding|transcription regulatory region DNA binding|response to hydrogen peroxide|response to ozone|response to salicylic acid|transcription, DNA-templated
Glyma.06G129800	93.7913775319847	56.492308402377	131.090446661592	2.32050079681425	1.21443619290124	0.00329625015970601	0.109718041030214	Up
Glyma.06G132700	181.371923893902	99.5686832539526	263.175164533851	2.64315200254899	1.40225939396092	0.0190764546597345	0.363269737665632	Up	AAA-ATPase At2g46620	At2g46620 {ECO:0000312|EMBL:AEC10730.1},F13A10.15 {ECO:0000312|EMBL:AAD20172.1}		GO:0016021,GO:0005524,GO:0016887	integral component of membrane|ATP binding|ATPase activity
Glyma.06G134000	22.4596437629793	12.8391358518417	32.0801516741169	2.49862234065506	1.32113285883237	0.0153560377937051	0.317086729985075	Up	Auxin-responsive protein SAUR32 {ECO:0000305}	SAUR32 {ECO:0000303|PubMed:12036261},Synonyms=AAM1 {ECO:0000303|Ref.6},At2g46690 {ECO:0000312|Araport:AT2G46690}		GO:0005737,GO:0005634,GO:0009734,GO:0007275,GO:0040008,GO:1900140	cytoplasm|nucleus|auxin-activated signaling pathway|multicellular organism development|regulation of growth|regulation of seedling development	ko04075	Plant hormone signal transduction
Glyma.06G135900	1798.26384290746	639.641438045165	2956.88624776975	4.62272465774953	2.20874343423094	0.030946721985879	0.504129968960644	Up
Glyma.06G136000	939.150615999934	420.413996478563	1457.88723552131	3.46774191090863	1.79399652897847	0.00424199469166208	0.132948493957295	Up
Glyma.06G136200	1886.60524043292	1131.78019299674	2641.43028786911	2.33387216370618	1.22272554054911	0.0007228668910541	0.0364069226549016	Up	StAR-related lipid transfer protein 7, mitochondrial	Stard7		GO:0005739,GO:0008289,GO:0005215,GO:0015914,GO:1903955	mitochondrion|lipid binding|transporter activity|phospholipid transport|positive regulation of protein targeting to mitochondrion
Glyma.06G138100	4591.48999522139	1804.77866785781	7378.20132258497	4.08814745762845	2.03144723457118	0.000563401317661307	0.0303999489929669	Up	Protein NTM1-like 9 {ECO:0000303|PubMed:17158162}	NTL9 {ECO:0000303|PubMed:17158162},Synonyms=CBNAC {ECO:0000303|PubMed:17947243},At4g35580 {ECO:0000312|Araport:AT4G35580},F8D20.90 {ECO:0000312|EMBL:CAA20028.1}	NAC	GO:0005789,GO:0016021,GO:0005634,GO:0005886,GO:0005516,GO:0044212,GO:0071470,GO:0045892,GO:1900426,GO:0006351	endoplasmic reticulum membrane|integral component of membrane|nucleus|plasma membrane|calmodulin binding|transcription regulatory region DNA binding|cellular response to osmotic stress|negative regulation of transcription, DNA-templated|positive regulation of defense response to bacterium|transcription, DNA-templated
Glyma.06G141400	113.983721780772	30.5289163585059	197.438527203039	6.46726286922495	2.69315525155168	0.0374780294193764	0.570630828129871	Up	Protein ENHANCED DISEASE RESISTANCE 4 {ECO:0000303|PubMed:25747881}	EDR4 {ECO:0000303|PubMed:25747881},Synonyms=Y-1 {ECO:0000303|PubMed:15618630},At5g05190 {ECO:0000312|Araport:AT5G05190},K2A11.6 {ECO:0000312|EMBL:BAB09695.1}		GO:0005768,GO:0005886,GO:0006952,GO:0006897,GO:1900150,GO:0030100,GO:0009620,GO:0009863	endosome|plasma membrane|defense response|endocytosis|regulation of defense response to fungus|regulation of endocytosis|response to fungus|salicylic acid mediated signaling pathway
Glyma.06G142000	844.198585147869	275.794626873937	1412.6025434218	5.12193641853469	2.35668934406501	7.72524492054919e-06	0.00124614143064551	Up	Probable WRKY transcription factor 70	WRKY70,At3g56400,T5P19.50	WRKY	GO:0005634,GO:0043565,GO:0003700,GO:0042742,GO:0050832,GO:0009864,GO:1900056,GO:0045892,GO:0031347,GO:0010200,GO:0009753,GO:0009751,GO:0009862,GO:0006351	nucleus|sequence-specific DNA binding|transcription factor activity, sequence-specific DNA binding|defense response to bacterium|defense response to fungus|induced systemic resistance, jasmonic acid mediated signaling pathway|negative regulation of leaf senescence|negative regulation of transcription, DNA-templated|regulation of defense response|response to chitin|response to jasmonic acid|respon…
Glyma.06G144000	434.648524362857	155.823376013738	713.473672711977	4.57873324891302	2.19494851790941	0.0407190364042786	0.597538875103648	Up
Glyma.06G147100	128.22850248345	65.4357592436164	191.021245723284	2.91921799229249	1.5455819479613	1.73900266256267e-08	7.22767106618613e-06	Up	Probable WRKY transcription factor 51	WRKY51,At5g64810,MXK3.3	WRKY	GO:0005634,GO:0043565,GO:0003700,GO:0042742,GO:0050832,GO:0009867,GO:0006351	nucleus|sequence-specific DNA binding|transcription factor activity, sequence-specific DNA binding|defense response to bacterium|defense response to fungus|jasmonic acid mediated signaling pathway|transcription, DNA-templated
Glyma.06G153200	2423.97870282342	1015.16711710128	3832.79028854557	3.77552643695728	1.91667781928166	3.22659968198261e-05	0.00367545554885397	Up	Mitogen-activated protein kinase kinase kinase 3 {ECO:0000303|PubMed:27679653}	MAPKKK3 {ECO:0000303|PubMed:27679653},Synonyms=MAP3KA {ECO:0000303|Ref.1},At1g53570 {ECO:0000312|Araport:AT1G53570},F22G10.18 {ECO:0000312|EMBL:AAG51965.1}, T3F20.12 {ECO:0000312|EMBL:AAF78433.1}		GO:0005737,GO:0005524,GO:0004709,GO:0004702	cytoplasm|ATP binding|MAP kinase kinase kinase activity|signal transducer, downstream of receptor, with serine/threonine kinase activity	ko04010	MAPK signaling pathway
Glyma.06G153600	365.59555783338	128.237905989552	602.953209677207	4.70183293328519	2.23322327769723	0.00552288334132092	0.158212666596992	Up	GDP-mannose transporter GONST1	GONST1,At2g13650,T10F5.19		GO:0005794,GO:0000139,GO:0016021,GO:0005458,GO:0005338,GO:0008643,GO:0015784	Golgi apparatus|Golgi membrane|integral component of membrane|GDP-mannose transmembrane transporter activity|nucleotide-sugar transmembrane transporter activity|carbohydrate transport|GDP-mannose transport
Glyma.06G154700	54.531640103996	17.9728331035072	91.0904471044848	5.06822973205651	2.34148192025358	1.86639577548665e-09	1.08992788235824e-06	Up
Glyma.06G156700	264.710059396803	145.232426330448	384.187692463158	2.64532998704445	1.40344770002476	0.00315130873068626	0.105963904505452	Up	Amino acid permease 2	AAP2,At5g09220,T2K12.6, T5E8.20		GO:0005887,GO:0015293,GO:0015800,GO:0015804	integral component of plasma membrane|symporter activity|acidic amino acid transport|neutral amino acid transport
Glyma.06G157400	1069.87920186706	405.298387180459	1734.46001655366	4.27946439318397	2.09743024390423	7.01208457801991e-10	4.49299319336626e-07	Up	NAC domain-containing protein 2	NAC002,Synonyms=ATAF1,At1g01720,T1N6.12	NAC	GO:0005634,GO:0003677,GO:0003700,GO:0009788,GO:0009611,GO:0006351	nucleus|DNA binding|transcription factor activity, sequence-specific DNA binding|negative regulation of abscisic acid-activated signaling pathway|response to wounding|transcription, DNA-templated
Glyma.06G157800	406.787271478811	54.142002230956	759.432540726665	14.0266800161383	3.81010167183877	0.00309720338644555	0.10467866742145	Up	17.5 kDa class I heat shock protein	HSP17.5-M		GO:0005737	cytoplasm	ko04141	Protein processing in endoplasmic reticulum
Glyma.06G162400	83.375955086999	41.7457744294905	125.006135744507	2.9944620132906	1.58229683090208	4.81597964565597e-07	0.000132753371723413	Up
Glyma.06G174800	241.661006630794	333.573604570245	149.748408691344	0.448921637202889	-1.15546	0.0188268621139553	0.360732952829903	Down	Vignain-2			GO:0033095,GO:0005788,GO:0005773,GO:0008234	aleurone grain|endoplasmic reticulum lumen|vacuole|cysteine-type peptidase activity
Glyma.06G175100	1282.77812132196	629.003283523955	1936.55295911997	3.07876446728631	1.62235150204479	0.00105797877244807	0.0478987170639052	Up	Leucine-rich repeat receptor-like serine/threonine/tyrosine-protein kinase SOBIR1	SOBIR1,Synonyms=EVR,At2g31880,F20M17.8
Glyma.06G186200	111.969772386642	33.7866315581076	190.152913215176	5.62805181949387	2.49263561204684	0.000389184282219212	0.0235934660655731	Up
Glyma.06G187200	762.828481996351	422.559064594706	1103.1	2.61051765735052	1.38433591700259	0.00509941607659594	0.151277002366877	Up	Protein EDS1L {ECO:0000305}	EDS1 {ECO:0000312|EMBL:AAD20950.1}		GO:0005783,GO:0005634,GO:0016787,GO:0006952,GO:0006629	endoplasmic reticulum|nucleus|hydrolase activity|defense response|lipid metabolic process
Glyma.06G187300	160.585	61.4925237228826	259.676535227518	4.2228960450177	2.07823273276948	0.00316972221288803	0.106505436685635	Up	Protein EDS1L {ECO:0000305}	EDS1 {ECO:0000312|EMBL:AAD20950.1}		GO:0005783,GO:0005634,GO:0016787,GO:0006952,GO:0006629	endoplasmic reticulum|nucleus|hydrolase activity|defense response|lipid metabolic process
Glyma.06G187400	453.378600968591	270.86833590366	635.888866033523	2.34759394785698	1.23118289393668	0.000175337314676999	0.0127788494080706	Up	Protein EDS1L {ECO:0000305}	EDS1 {ECO:0000312|EMBL:AAD20950.1}		GO:0005783,GO:0005634,GO:0016787,GO:0006952,GO:0006629	endoplasmic reticulum|nucleus|hydrolase activity|defense response|lipid metabolic process
Glyma.06G200300	19.7917750490889	9.97057475063417	29.6129753475436	2.9700369425203	1.57048087596185	0.00728055855488869	0.189288370421621	Up	Exocyst complex component EXO70B1	EXO70B1,At5g58430,MQJ2.3		GO:0005829,GO:0000145,GO:0070062,GO:0045335,GO:0005886,GO:0006887	cytosol|exocyst|extracellular exosome|phagocytic vesicle|plasma membrane|exocytosis
Glyma.06G202200	1663.02045776204	344.270855661537	2981.77005986253	8.66111670746247	3.11455304856095	4.03892629370388e-07	0.000116457391021084	Up	Chaperone protein ClpB1	CLPB1,Synonyms=DLT1 {ECO:0000303|PubMed:23439916}, HOT1, HSP101,At1g74310,F1O17.2		GO:0009941,GO:0009570,GO:0005829,GO:0005634,GO:0005524,GO:0045727,GO:0019538,GO:0043335,GO:0009408,GO:0009644,GO:0042542	chloroplast envelope|chloroplast stroma|cytosol|nucleus|ATP binding|positive regulation of translation|protein metabolic process|protein unfolding|response to heat|response to high light intensity|response to hydrogen peroxide
Glyma.06G207900	9.83890515926053	15.7892389461554	3.88857137236563	0.246279848295822	-2.02163	0.0166441981710649	0.333756304293739	Down
Glyma.06G213600	22.5816747508205	31.4898256092521	13.6735238923889	0.434220375243089	-1.2035	0.0246330845082882	0.434080489192272	Down	Elongation of fatty acids protein 3-like	HOS3,At4g36830,AP22.81, C7A10.530		GO:0016021,GO:0009922,GO:0071215,GO:0030497,GO:0042761	integral component of membrane|fatty acid elongase activity|cellular response to abscisic acid stimulus|fatty acid elongation|very long-chain fatty acid biosynthetic process
Glyma.06G214400	152.020096860475	95.6420358102365	208.398157910713	2.17893895864154	1.12362578098863	0.0376850926471566	0.571758928219165	Up
Glyma.06G216500	38.6537282625476	20.1246575092363	57.1827990158589	2.84142967350449	1.50661700856472	0.00338567459702804	0.111727261701925	Up	Early nodulin-93			GO:0016021,GO:0009877	integral component of membrane|nodulation
Glyma.06G236400	960.635814609719	534.241576066058	1387.03005315338	2.59626003533255	1.37643488753464	0.0349772857140881	0.547215369965098	Up	Ethylene-responsive transcription factor 4	ERF4,Synonyms=ERF-4, ERF078, RAP2-5,At3g15210,K7L4.1	ERF	GO:0016604,GO:0005634,GO:0043565,GO:0003700,GO:0009873,GO:0009864,GO:0010105,GO:0045892,GO:0009737,GO:0010200,GO:0009723,GO:0006351	nuclear body|nucleus|sequence-specific DNA binding|transcription factor activity, sequence-specific DNA binding|ethylene-activated signaling pathway|induced systemic resistance, jasmonic acid mediated signaling pathway|negative regulation of ethylene-activated signaling pathway|negative regulation of transcription, DNA-templated|response to abscisic acid|response to chitin|response to ethylene|tr…
Glyma.06G249600	101.44362935292	59.0904232732608	143.796835432579	2.43350491445285	1.28303568813587	1.11277294059398e-05	0.00161436059249568	Up
Glyma.06G254900	346.295096761013	175.280361809604	517.309831712423	2.95132795466468	1.56136424346716	0.0155149410014159	0.318826854413952	Up	Diacylglycerol kinase 5	DGK5,At2g20900,F5H14.13		GO:0005524,GO:0004143,GO:0006952,GO:0007205	ATP binding|diacylglycerol kinase activity|defense response|protein kinase C-activating G-protein coupled receptor signaling pathway	ko04070,ko04072,ko00561,ko00564	Phosphatidylinositol signaling system|Phospholipase D signaling pathway|Glycerolipid metabolism|Glycerophospholipid metabolism
Glyma.06G256000	467.042411686453	297.337076862938	636.747746509968	2.14150133319393	1.09862257538056	0.00189870596340527	0.0736710688946501	Up	TMV resistance protein N	N		GO:0005737,GO:0043531,GO:0005524,GO:0009626,GO:0007165	cytoplasm|ADP binding|ATP binding|plant-type hypersensitive response|signal transduction
Glyma.06G258000	139.871907007798	28.1197056189315	251.624108396665	8.94831943856696	3.16161675887921	0.00136037069656469	0.0580567453425673	Up	Calcium-binding protein PBP1	PBP1,Synonyms=KRP2,At5g54490,F24B18.11		GO:0005509,GO:0009733	calcium ion binding|response to auxin
Glyma.06G259800	3957.02439707918	791.484820380628	7122.56397377773	8.99898998739162	3.16976308789229	2.98572561534717e-05	0.00346960870373869	Up	TMV resistance protein N	N		GO:0005737,GO:0043531,GO:0005524,GO:0009626,GO:0007165	cytoplasm|ADP binding|ATP binding|plant-type hypersensitive response|signal transduction
Glyma.06G260100	817.784067121985	262.590950466928	1372.97718377704	5.22857768455339	2.38641854752162	1.73395005249847e-09	1.02556476566621e-06	Up	TMV resistance protein N	N		GO:0005737,GO:0043531,GO:0005524,GO:0009626,GO:0007165	cytoplasm|ADP binding|ATP binding|plant-type hypersensitive response|signal transduction
Glyma.06G261400	556.706055268789	261.056763581423	852.355346956156	3.26501920602532	1.70709147825134	0.0390158685895286	0.584022738971224	Up	TMV resistance protein N	N		GO:0005737,GO:0043531,GO:0005524,GO:0009626,GO:0007165	cytoplasm|ADP binding|ATP binding|plant-type hypersensitive response|signal transduction
Glyma.06G261500	1171.47833710354	693.118735779215	1649.83793842786	2.38031069319326	1.25114989549734	5.47289126445049e-10	3.60694807991656e-07	Up	TMV resistance protein N	N		GO:0005737,GO:0043531,GO:0005524,GO:0009626,GO:0007165	cytoplasm|ADP binding|ATP binding|plant-type hypersensitive response|signal transduction
Glyma.06G264100	431.956455736833	188.874561021223	675.038350452443	3.57400354395314	1.8375410649449	0.00469246209112743	0.14261004355209	Up	TMV resistance protein N	N		GO:0005737,GO:0043531,GO:0005524,GO:0009626,GO:0007165	cytoplasm|ADP binding|ATP binding|plant-type hypersensitive response|signal transduction
Glyma.06G265200	28.0123297622749	13.8722092618543	42.1524502626956	3.03862560512306	1.60341892859281	0.00112179904766133	0.0503434603743266	Up	Probable disease resistance protein RPP1 {ECO:0000305}	RPP1 {ECO:0000305},At3g44480 {ECO:0000312|Araport:AT3G44480},F14L2_30 {ECO:0000312|EMBL:CAB88530.1}		GO:0005789,GO:0000139,GO:0005886,GO:0043531,GO:0005524,GO:0030275,GO:0006952,GO:0009817,GO:0002239,GO:0007165	endoplasmic reticulum membrane|Golgi membrane|plasma membrane|ADP binding|ATP binding|LRR domain binding|defense response|defense response to fungus, incompatible interaction|response to oomycetes|signal transduction
Glyma.06G265500	771.256475625556	167.252337346416	1375.2606139047	8.22266902647964	3.03960675963199	0.0384880600418403	0.5795065802775	Up	Chitin-inducible gibberellin-responsive protein 1	CIGR1,Os07g0545800, LOC_Os07g36170,OsJ_24639 {ECO:0000312|EMBL:EEE67359.1}, P0006G05.102	GRAS	GO:0005634,GO:0043565,GO:0003700,GO:0006355,GO:0006351	nucleus|sequence-specific DNA binding|transcription factor activity, sequence-specific DNA binding|regulation of transcription, DNA-templated|transcription, DNA-templated
Glyma.06G265700	222.547172771201	307.168919007108	137.925426535295	0.449021427627263	-1.15514	0.0228587029004422	0.411777977199923	Down	Dihydroflavonol 4-reductase	DFR		GO:0050662,GO:0045552,GO:0047890,GO:0009718	coenzyme binding|dihydrokaempferol 4-reductase activity|flavanone 4-reductase activity|anthocyanin-containing compound biosynthetic process
Glyma.06G268500	24.6467633242762	10.8871078832383	38.406418765314	3.5276970869779	1.81872668621383	0.000649583316093104	0.0338237886056876	Up	TMV resistance protein N	N		GO:0005737,GO:0043531,GO:0005524,GO:0009626,GO:0007165	cytoplasm|ADP binding|ATP binding|plant-type hypersensitive response|signal transduction
Glyma.06G268600	62.4208512683697	36.4221121044982	88.4195904322412	2.4276348987823	1.2795514655299	0.00025718460854763	0.0173211017966954	Up	TMV resistance protein N	N		GO:0005737,GO:0043531,GO:0005524,GO:0009626,GO:0007165	cytoplasm|ADP binding|ATP binding|plant-type hypersensitive response|signal transduction
Glyma.06G273700	12.588448689811	5.40071514876724	19.7761822308548	3.66177102218933	1.87254157937111	0.0103946914045675	0.243921003691922	Up	Senescence-specific cysteine protease SAG39 {ECO:0000305}	SAG39 {ECO:0000303|PubMed:20439547},Os04g0206300 {ECO:0000305},OsJ_13822 {ECO:0000312|EMBL:EAZ29764.1}, OSJNBa0052O21.11 {ECO:0000312|EMBL:CAD40026.2}		GO:0005615,GO:0005764,GO:0010282,GO:0004197,GO:0007568,GO:0010150,GO:0010623,GO:0051603,GO:0009737,GO:0009723,GO:0009739	extracellular space|lysosome|senescence-associated vacuole|cysteine-type endopeptidase activity|aging|leaf senescence|programmed cell death involved in cell development|proteolysis involved in cellular protein catabolic process|response to abscisic acid|response to ethylene|response to gibberellin
Glyma.06G287000	1246.36398364172	554.94868123292	1937.77928605052	3.49181708432101	1.80397798667219	0.000284910738577515	0.0186385271653897	Up	Glutaredoxin-C9	GRXC9,Synonyms=GRX480, ROXY19,At1g28480,F3M18.8		GO:0005737,GO:0005634,GO:0009055,GO:0015035,GO:0045454,GO:0009867,GO:0009751,GO:0009863	cytoplasm|nucleus|electron carrier activity|protein disulfide oxidoreductase activity|cell redox homeostasis|jasmonic acid mediated signaling pathway|response to salicylic acid|salicylic acid mediated signaling pathway
Glyma.06G287200	14.6394800678287	21.0896023993547	8.18935773630261	0.388312571343364	-1.36471	0.0391133281581748	0.5847552275079	Down	Zinc finger protein NUTCRACKER	NUC,Synonyms=IDD8 {ECO:0000303|PubMed:16784536},At5g44160,MLN1.8	C2H2	GO:0005634,GO:0003677,GO:0046872,GO:0003700,GO:0008356,GO:0010150,GO:0048573,GO:0045893,GO:0048510,GO:0006355,GO:0006351	nucleus|DNA binding|metal ion binding|transcription factor activity, sequence-specific DNA binding|asymmetric cell division|leaf senescence|photoperiodism, flowering|positive regulation of transcription, DNA-templated|regulation of timing of transition from vegetative to reproductive phase|regulation of transcription, DNA-templated|transcription, DNA-templated
Glyma.06G289000	1748.61516062899	918.416861013976	2578.81346024401	2.80788993507467	1.48948638534544	5.1155287284214e-16	1.17999901178496e-12	Up	DnaJ homolog subfamily B member 13	DNAJB13,Synonyms=TSARG3, TSARG6		GO:0005930,GO:0005737,GO:0031514,GO:0036126,GO:1904158,GO:0006457	axoneme|cytoplasm|motile cilium|sperm flagellum|axonemal central apparatus assembly|protein folding
Glyma.06G290000	1431.82955828891	692.537456709538	2171.12165986828	3.13502416199112	1.64847656208647	0.000348725793242106	0.0217406969532856	Up	Ethylene-responsive transcription factor 9	ERF9,Synonyms=ERF-9, ERF080,At5g44210,MLN1.14	ERF	GO:0016020,GO:0005634,GO:0043565,GO:0003700,GO:0006952,GO:0009873,GO:0019760,GO:0006351	membrane|nucleus|sequence-specific DNA binding|transcription factor activity, sequence-specific DNA binding|defense response|ethylene-activated signaling pathway|glucosinolate metabolic process|transcription, DNA-templated
Glyma.06G290200	51.9603925531246	24.4705147422663	79.4502703639829	3.24677560732932	1.69900767985657	0.00373578266003893	0.120437873681507	Up	Probable protein phosphatase 2C 58	At4g28400,F20O9.80		GO:0046872,GO:0004722	metal ion binding|protein serine/threonine phosphatase activity
Glyma.06G295400	665.498260289025	317.866922958494	1013.12959761956	3.1872759461413	1.67232392934344	3.60138107746103e-05	0.00397478743128199	Up
Glyma.06G297800	18.8624865929539	9.81722217499527	27.9077510109125	2.8427339743817	1.50727909662445	0.0107339438201945	0.248941153838768	Up
Glyma.06G298800	32.6813151201753	15.416373276919	49.9462569634315	3.23981886441539	1.69591315548191	0.0117907877703369	0.265863246821468	Up
Glyma.06G300200	208.411441027604	46.0326812818317	370.790200773377	8.05493380894415	3.00987273369902	0.00027242156694359	0.017979823418277	Up	Transcription factor MYB14 {ECO:0000303|PubMed:9839469}	MYB14 {ECO:0000303|PubMed:9839469},At2g31180 {ECO:0000312|Araport:AT2G31180},F16D14.2 {ECO:0000312|EMBL:AAD20663.1}	MYB	GO:0003677,GO:0003700,GO:0009733,GO:0009723,GO:0009753,GO:0009751,GO:0009651	DNA binding|transcription factor activity, sequence-specific DNA binding|response to auxin|response to ethylene|response to jasmonic acid|response to salicylic acid|response to salt stress
Glyma.06G302200	22.8435533248492	14.1747788205345	31.512327829164	2.2231265988795	1.15259010687822	0.0298047235366231	0.49248249127456	Up	Tricyclene synthase EBOS, chloroplastic	EBOS		GO:0009570,GO:0000287,GO:0010333,GO:0102701,GO:0006952,GO:0008152,GO:0080027,GO:0009611,GO:0016114	chloroplast stroma|magnesium ion binding|terpene synthase activity|tricyclene synthase activity|defense response|metabolic process|response to herbivore|response to wounding|terpenoid biosynthetic process	ko00900	Terpenoid backbone biosynthesis
Glyma.06G307900	25.1815048951703	13.8960615109236	36.4669482794169	2.62426503011306	1.39191342815782	0.0209017178372493	0.386794966186787	Up	Cellulose synthase-like protein H1	CSLH1,Os10g0341700, LOC_Os10g20090,OSJNBa0035F15.9		GO:0005794,GO:0000139,GO:0016021,GO:0005886,GO:0016760,GO:0016759,GO:0071555,GO:0030244,GO:0009833	Golgi apparatus|Golgi membrane|integral component of membrane|plasma membrane|cellulose synthase (UDP-forming) activity|cellulose synthase activity|cell wall organization|cellulose biosynthetic process|plant-type primary cell wall biogenesis
Glyma.06G310100	1890.0029773293	539.805167390065	3240.20078726854	6.00253755060325	2.58557252367845	0.0302821975792631	0.496990004667991	Up	Probable carboxylesterase 6	CXE6,At1g68620,F24J5.14		GO:0052689,GO:0008152	carboxylic ester hydrolase activity|metabolic process
Glyma.06G315100	267.945887013578	147.445422954126	388.44635107303	2.63450938856125	1.39753432103104	0.00644628675890416	0.174631756661213	Up	Phospholipid-transporting ATPase 1 {ECO:0000303|PubMed:11148289}	ALA1 {ECO:0000303|PubMed:11148289},At5g04930 {ECO:0000312|Araport:AT5G04930},MUG13.22 {ECO:0000312|EMBL:BAB11515.1}		GO:0005789,GO:0016021,GO:0016020,GO:0005886,GO:0005524,GO:0000287,GO:0004012	endoplasmic reticulum membrane|integral component of membrane|membrane|plasma membrane|ATP binding|magnesium ion binding|phospholipid-translocating ATPase activity
Glyma.06G317800	289.092301310075	183.240611541447	394.943991078702	2.15533002076545	1.10790878943898	7.0811845612541e-07	0.000181490760304942	Up	Derlin-1	DER1,At4g29330,F17A13.150		GO:0005789,GO:0016021	endoplasmic reticulum membrane|integral component of membrane	ko04141	Protein processing in endoplasmic reticulum
Glyma.07G023300	318.542606445949	126.597725460244	510.487487431654	4.0323590773514	2.01162411504022	0.000252993235896523	0.0171137682475809	Up	Probable WRKY transcription factor 40	WRKY40,At1g80840,F23A5.19	WRKY	GO:0005634,GO:0043565,GO:0003700,GO:0044212,GO:0042742,GO:0050832,GO:0045892,GO:0031347,GO:0010200,GO:0002237,GO:0009751,GO:0009611,GO:0006351	nucleus|sequence-specific DNA binding|transcription factor activity, sequence-specific DNA binding|transcription regulatory region DNA binding|defense response to bacterium|defense response to fungus|negative regulation of transcription, DNA-templated|regulation of defense response|response to chitin|response to molecule of bacterial origin|response to salicylic acid|response to wounding|transcri…
Glyma.07G024000	828.639409280792	512.013551932959	1145.26526662863	2.2367870192205	1.16142789343662	1.39036261514972e-06	0.000316277426828248	Up	Probable CCR4-associated factor 1 homolog 7	CAF1-7,At2g32070,F22D22.18		GO:0030014,GO:0005737,GO:0005634,GO:0000175,GO:0046872,GO:0004535,GO:0003723,GO:0000288,GO:0000289,GO:0006355,GO:0006351	CCR4-NOT complex|cytoplasm|nucleus|3'-5'-exoribonuclease activity|metal ion binding|poly(A)-specific ribonuclease activity|RNA binding|nuclear-transcribed mRNA catabolic process, deadenylation-dependent decay|nuclear-transcribed mRNA poly(A) tail shortening|regulation of transcription, DNA-templated|transcription, DNA-templated	ko03018	RNA degradation
Glyma.07G031000	430.248030556167	276.892146741205	583.60391437113	2.10769399291266	1.07566542344868	0.000878148744776274	0.0417224656967133	Up
Glyma.07G035200	358.707141140421	190.465722275051	526.948560005792	2.76663198874613	1.46813	7.0631712659678e-06	0.00117213073087827	Up
Glyma.07G036700	243.301643071309	327.22887643558	159.374409707039	0.487042621186318	-1.03788	6.65219813145013e-06	0.0011241483831367	Down	Protein BIG GRAIN 1-like B {ECO:0000305}	At1g54200 {ECO:0000312|EMBL:AEE33060.1},F20D21.2 {ECO:0000312|EMBL:AAD25600.1}		GO:0005886,GO:0060918,GO:0009734,GO:0010929	plasma membrane|auxin transport|auxin-activated signaling pathway|positive regulation of auxin mediated signaling pathway
Glyma.07G038300	320.482738701362	158.144941271581	482.820536131143	3.05302548566507	1.61023963274455	0.0441263412501016	0.629086720405497	Up
Glyma.07G043600	197.045270204631	26.5729204832456	367.517619926016	13.8305317308927	3.78978471853233	0.00584757200654031	0.163995068054547	Up	17.4 kDa class III heat shock protein	HSP17.4B,At1g54050,F15I1.13		GO:0005737,GO:0009408,GO:0009644,GO:0042542	cytoplasm|response to heat|response to high light intensity|response to hydrogen peroxide	ko04141	Protein processing in endoplasmic reticulum
Glyma.07G052100	582.571513990932	384.533684000539	780.609343981324	2.03002	1.02149075260871	0.00217060350868523	0.0812154276315366	Up	Homeobox-leucine zipper protein ATHB-12	ATHB-12,At3g61890,F21F14.60	HD-ZIP	GO:0005634,GO:0043565,GO:0003700,GO:0007275,GO:0045893,GO:0009737,GO:0006970,GO:0009615,GO:0009414,GO:0006351	nucleus|sequence-specific DNA binding|transcription factor activity, sequence-specific DNA binding|multicellular organism development|positive regulation of transcription, DNA-templated|response to abscisic acid|response to osmotic stress|response to virus|response to water deprivation|transcription, DNA-templated
Glyma.07G052700	104.569457291503	65.7717127673051	143.367	2.17976993123049	1.12417587051193	9.54845238299042e-05	0.00809757908523677	Up	AAA-ATPase At2g46620	At2g46620 {ECO:0000312|EMBL:AEC10730.1},F13A10.15 {ECO:0000312|EMBL:AAD20172.1}		GO:0016021,GO:0005524,GO:0016887	integral component of membrane|ATP binding|ATPase activity
Glyma.07G057400	2680.81800936889	614.051319493862	4747.58469924391	7.73157641474846	2.95076259964413	0.000302926315288047	0.0194912170564836	Up	Probable WRKY transcription factor 41	WRKY41,At4g11070,F2P3.16, T22B4.50	WRKY	GO:0005634,GO:0043565,GO:0003700,GO:0006351	nucleus|sequence-specific DNA binding|transcription factor activity, sequence-specific DNA binding|transcription, DNA-templated
Glyma.07G061500	871.765706686286	252.167074808504	1491.36433856407	5.9141913737018	2.56418092750009	0.0125375212462921	0.27832293835249	Up	Cleaved BAG6 {ECO:0000303|PubMed:26739014}	BAG6 {ECO:0000303|Ref.3},Synonyms=CAMBP1 {ECO:0000303|PubMed:16003391},At2g46240 {ECO:0000312|Araport:AT2G46240},T3F17.11 {ECO:0000312|EMBL:AAC62882.1}		GO:0009506,GO:0005516,GO:0006914,GO:0050832,GO:0009817,GO:0012502,GO:0010508,GO:0006457,GO:0009408,GO:0009644,GO:0042542,GO:0010228	plasmodesma|calmodulin binding|autophagy|defense response to fungus|defense response to fungus, incompatible interaction|induction of programmed cell death|positive regulation of autophagy|protein folding|response to heat|response to high light intensity|response to hydrogen peroxide|vegetative to reproductive phase transition of meristem
Glyma.07G066900	204.042807518413	275.288017110061	132.797597926766	0.482395126823382	-1.05171	0.00175528709606977	0.0696888252066117	Down	Probable polygalacturonase	GSVIVT00026920001, LOC100243180		GO:0016021,GO:0004650,GO:0005975	integral component of membrane|polygalacturonase activity|carbohydrate metabolic process
Glyma.07G076500	15.3819771027208	1.58304405663999	29.1809101488017	18.4334163199084	4.20425156960182	0.00353954927965506	0.115728962769388	Up
Glyma.07G076600	325.351534254472	50.7537257627675	599.949342746176	11.8207941137258	3.56325505302978	0.0182809583455387	0.353912602733144	Up	BON1-associated protein 2	BAP2,Synonyms=BAL,At2g45760,F4I18.26		GO:0016020,GO:0006952	membrane|defense response
Glyma.07G079500	758.18869326315	461.712174311436	1054.66521221487	2.2842482197653	1.19171943089639	4.13918133895574e-05	0.00442030073822648	Up
Glyma.07G081500	29.389515023837	17.8984014003534	40.8806286473207	2.28403798377845	1.19158664306203	0.012807240999195	0.281490831947052	Up	Histone deacetylase complex subunit SAP18	At2g45640,F17K2.17		GO:0005730,GO:0006355,GO:0009737,GO:0009651,GO:0006351	nucleolus|regulation of transcription, DNA-templated|response to abscisic acid|response to salt stress|transcription, DNA-templated	ko03013,ko03015	RNA transport|mRNA surveillance pathway
Glyma.07G085800	602.006473285419	194.913	1009.09960084844	5.17717038363101	2.37216379889704	0.00567112775500958	0.161103329956658	Up	Protein CfxQ homolog	cfxQ		GO:0009507,GO:0005524	chloroplast|ATP binding
Glyma.07G087200	1449.89164060299	440.498321837184	2459.28495936879	5.58296101813024	2.48103048283387	0.000691371415684662	0.0352438993272886	Up	Arabinogalactan peptide 22	AGP22,At5g53250,K19E1.5		GO:0031225,GO:0005886	anchored component of membrane|plasma membrane
Glyma.07G091600	606.651381465116	375.221049552701	838.081713377531	2.23356795781208	1.15935015027894	3.92136656393121e-09	2.07940603517704e-06	Up	LOB domain-containing protein 42	LBD42,Synonyms=ASL36,At1g68510,T26J14.8	LBD
Glyma.07G093900	22.3461823158965	3.51258026014317	41.1797843716499	11.7235141468259	3.55133318020001	1.31105681361202e-08	5.70606556973366e-06	Up	Protein SAR DEFICIENT 1 {ECO:0000303|PubMed:20921422}	SARD1 {ECO:0000303|PubMed:20921422},At1g73805 {ECO:0000312|Araport:AT1G73805},F25P22.22 {ECO:0000312|EMBL:AAG52065.1}		GO:0005634,GO:0043565,GO:0003700,GO:0071219,GO:0042742,GO:0002229,GO:0009626,GO:1900426,GO:0080142,GO:0010112,GO:0006355,GO:0009617,GO:0010224,GO:0006351	nucleus|sequence-specific DNA binding|transcription factor activity, sequence-specific DNA binding|cellular response to molecule of bacterial origin|defense response to bacterium|defense response to oomycetes|plant-type hypersensitive response|positive regulation of defense response to bacterium|regulation of salicylic acid biosynthetic process|regulation of systemic acquired resistance|regulatio…
Glyma.07G094100	16.6173358662331	2.20951414976595	31.0251575827002	14.0416197769029	3.81163746281731	0.0173347015171185	0.342932727182994	Up	LEAF RUST 10 DISEASE-RESISTANCE LOCUS RECEPTOR-LIKE PROTEIN KINASE-like 2.7 {ECO:0000303|PubMed:12805585}	LRK10L-2.7 {ECO:0000303|PubMed:12805585},Synonyms=LRK10L2 {ECO:0000303|PubMed:25510357},At1g66930 {ECO:0000312|Araport:AT1G66930},F1O19.1 {ECO:0000312|EMBL:AAF98207.1}, T4O24.2 {ECO:0000312|EMBL:AAG50593.1}
Glyma.07G094200	26.162944743315	13.1317201646237	39.1941693220062	2.98469422365499	1.57758313764992	0.00192058758102081	0.0742080297008493	Up	LEAF RUST 10 DISEASE-RESISTANCE LOCUS RECEPTOR-LIKE PROTEIN KINASE-like 2.1 {ECO:0000303|PubMed:12805585}	LRK10L-2.1 {ECO:0000303|PubMed:12805585},At5g38260 {ECO:0000312|Araport:AT5G38260},MXA21.5 {ECO:0000312|EMBL:BAB11292.1}
Glyma.07G094500	54.0392118958399	33.3135140406205	74.7649097510593	2.24428169480696	1.16625376961649	0.00159361669231456	0.0655482679354631	Up	LEAF RUST 10 DISEASE-RESISTANCE LOCUS RECEPTOR-LIKE PROTEIN KINASE-like 2.1 {ECO:0000303|PubMed:12805585}	LRK10L-2.1 {ECO:0000303|PubMed:12805585},At5g38260 {ECO:0000312|Araport:AT5G38260},MXA21.5 {ECO:0000312|EMBL:BAB11292.1}
Glyma.07G101300	20.6688298503946	29.4470775083372	11.8905821924519	0.403794984038243	-1.30831	0.0205817397496578	0.382407564080029	Down	Pentatricopeptide repeat-containing protein At3g22470, mitochondrial	At3g22470,F16J14.3
Glyma.07G104200	4174.02279464046	2170.92695803281	6177.11863124811	2.84538298646653	1.50862285129779	0.00818877265254783	0.206800740478945	Up	Nudix hydrolase 4	NUDT4,Synonyms=NUDX4,At1g18300,F15H18.18		GO:0005737,GO:0005634,GO:0047631,GO:0016818,GO:0046872,GO:0000210,GO:0009164	cytoplasm|nucleus|ADP-ribose diphosphatase activity|hydrolase activity, acting on acid anhydrides, in phosphorus-containing anhydrides|metal ion binding|NAD+ diphosphatase activity|nucleoside catabolic process
Glyma.07G106000	142.07529769136	31.7037427789655	252.446852603754	7.96268296660686	2.99325461801053	0.000590250956803936	0.031538064551609	Up	U-box domain-containing protein 21	PUB21,At5g37490,MPA22.3
Glyma.07G108900	19.0935455046374	11.667737658696	26.5193533505787	2.27287878133031	1.18452074344437	0.0430119000160883	0.62017977430398	Up	GATA transcription factor 2	GATA2,At2g45050,T14P1.14	GATA	GO:0005634,GO:0005667,GO:0003682,GO:0000977,GO:0001085,GO:0003700,GO:0001228,GO:0008270,GO:0030154,GO:0009416	nucleus|transcription factor complex|chromatin binding|RNA polymerase II regulatory region sequence-specific DNA binding|RNA polymerase II transcription factor binding|transcription factor activity, sequence-specific DNA binding|transcriptional activator activity, RNA polymerase II transcription regulatory region sequence-specific binding|zinc ion binding|cell differentiation|response to light st…
Glyma.07G113800	12.3075074255591	1.90442331778187	22.7105915333364	11.9251803531727	3.57593918020916	0.0412573324607696	0.602903318259469	Up	Ethylene-responsive transcription factor 2	ERF2,Synonyms=ERF-2	ERF	GO:0005634,GO:0003677,GO:0003700,GO:0006952,GO:0009873,GO:0006351	nucleus|DNA binding|transcription factor activity, sequence-specific DNA binding|defense response|ethylene-activated signaling pathway|transcription, DNA-templated
Glyma.07G121900	118.045760812282	70.5359726829562	165.555548941608	2.34710804493679	1.23088425528533	0.0289743021537018	0.484311401925846	Up	ABC transporter C family member 9	ABCC9,Synonyms=MRP9,At3g60160,T2O9.140		GO:0016021,GO:0005524,GO:0008559	integral component of membrane|ATP binding|xenobiotic-transporting ATPase activity
Glyma.07G127800	1239.56628246377	624.725508998284	1854.40705592926	2.96835494824393	1.56966361603329	0.000411357285363256	0.0243302012858314	Up	IST1-like protein	DDB_G0289029		GO:0015031	protein transport	ko04144	Endocytosis
Glyma.07G129000	613.685467529256	390.108076217107	837.262858841405	2.14623308227908	1.10180676220259	0.0493083474805608	0.676417277034847	Up	1-aminocyclopropane-1-carboxylate oxidase 1	ACO1,At2g19590,F3P11.19		GO:0009815,GO:0031418,GO:0046872,GO:0071398,GO:0071281,GO:0071732,GO:0051365,GO:0006952,GO:0009693	1-aminocyclopropane-1-carboxylate oxidase activity|L-ascorbic acid binding|metal ion binding|cellular response to fatty acid|cellular response to iron ion|cellular response to nitric oxide|cellular response to potassium ion starvation|defense response|ethylene biosynthetic process	ko00270	Cysteine and methionine metabolism
Glyma.07G132900	1578.09193571111	1042.42589524971	2113.7579761725	2.02772972717275	1.01986537065861	0.00440275361767541	0.136594912843199	Up	Oxysterol-binding protein-related protein 3A	ORP3A,Synonyms=UNE18,At5g02100,T7H20.150		GO:0005783,GO:0005794,GO:0032934,GO:0009567,GO:0006869,GO:0007338	endoplasmic reticulum|Golgi apparatus|sterol binding|double fertilization forming a zygote and endosperm|lipid transport|single fertilization
Glyma.07G135400	161.846341217226	84.488617183364	239.204065251087	2.83119872505366	1.50141301720102	0.00137338578233952	0.0584499812568741	Up	L-type lectin-domain containing receptor kinase IV.1	LECRK41,Synonyms=LECRKE, LRK1,At2g37710,F13M22.21
Glyma.07G137900	8.90401690481826	3.75998134809035	14.0480524615462	3.73620269916526	1.90157272730339	0.0304494920790412	0.498494275221607	Up
Glyma.07G139800	106.034744584569	31.6439852915838	180.425503877555	5.70173137849174	2.51140007223858	4.63206570349217e-09	2.42836044505577e-06	Up	Probable glutathione S-transferase	HSP26-A		GO:0005737,GO:0004364,GO:0006749,GO:0009737,GO:0009733,GO:0009735,GO:0009739,GO:0009408,GO:0010038,GO:0009407	cytoplasm|glutathione transferase activity|glutathione metabolic process|response to abscisic acid|response to auxin|response to cytokinin|response to gibberellin|response to heat|response to metal ion|toxin catabolic process	ko00480,ko00980,ko00982,ko00983	Glutathione metabolism|Metabolism of xenobiotics by cytochrome P450|Drug metabolism - cytochrome P450|Drug metabolism - other enzymes
Glyma.07G140700	78.3313040016944	50.5442437276035	106.118364275785	2.09951433535509	1.0700556388398	0.000848604230425061	0.0407632456504362	Up	Probable glutathione S-transferase	HSP26-A		GO:0005737,GO:0004364,GO:0006749,GO:0009737,GO:0009733,GO:0009735,GO:0009739,GO:0009408,GO:0010038,GO:0009407	cytoplasm|glutathione transferase activity|glutathione metabolic process|response to abscisic acid|response to auxin|response to cytokinin|response to gibberellin|response to heat|response to metal ion|toxin catabolic process	ko00480,ko00980,ko00982,ko00983	Glutathione metabolism|Metabolism of xenobiotics by cytochrome P450|Drug metabolism - cytochrome P450|Drug metabolism - other enzymes
Glyma.07G141000	2485.23494465395	1502.19694180288	3468.27294750501	2.30880043154829	1.2071434746024	0.0205362676012327	0.382024261901319	Up
Glyma.07G144100	110.589820116282	55.5487943353413	165.630845897224	2.98171810709932	1.57614387106422	0.0357087835923143	0.553617978606357	Up	LRR receptor-like serine/threonine-protein kinase GSO2	GSO2,Synonyms=EDA23,At5g44700,K23L20.3
Glyma.07G151300	659.508768203654	181.796299773548	1137.22123663376	6.25546965504976	2.64511820470683	0.0015433347106915	0.063896629401668	Up	Omega-3 fatty acid desaturase, chloroplastic	FAD7		GO:0031969,GO:0016717,GO:0006636	chloroplast membrane|oxidoreductase activity, acting on paired donors, with oxidation of a pair of donors resulting in the reduction of molecular oxygen to two molecules of water|unsaturated fatty acid biosynthetic process
Glyma.07G152900	194.337946345379	122.066392429126	266.609500261632	2.18413516575768	1.12706214056833	3.42648704323816e-06	0.000657178459253688	Up	DnaJ protein ERDJ3A	ERDJ3A,Synonyms=A63,At3g08970,T16O11.7		GO:0005788,GO:0009506,GO:0016491,GO:0034605,GO:0009860,GO:0009408	endoplasmic reticulum lumen|plasmodesma|oxidoreductase activity|cellular response to heat|pollen tube growth|response to heat
Glyma.07G153800	103.977397388842	30.3195882054411	177.635206572242	5.85876052697722	2.55059548193032	0.000478882082042979	0.0271076637705163	Up	Ammonium transporter 2	AMT2,At2g38290,F16M14.22		GO:0005887,GO:0005886,GO:0009506,GO:0015398,GO:0015696,GO:0019740,GO:0015695,GO:0009624	integral component of plasma membrane|plasma membrane|plasmodesma|high-affinity secondary active ammonium transmembrane transporter activity|ammonium transport|nitrogen utilization|organic cation transport|response to nematode
Glyma.07G161300	241.365448719745	128.05096975427	354.679927685219	2.76983398381011	1.46979950771435	0.000201408568948139	0.0142293766000818	Up	UPF0496 protein At4g34320	At4g34320,F10M10.90		GO:0016021	integral component of membrane
Glyma.07G163200	842.928598557012	182.461296331516	1503.39590078251	8.23953315584788	3.04256259798822	0.003358400080571	0.111145214718122	Up	Extra-large guanine nucleotide-binding protein 1	XLG1,Synonyms=XLG,At2g23460,F26B6.11		GO:0005634,GO:0005525,GO:0003924,GO:0046872,GO:0004871,GO:0007186	nucleus|GTP binding|GTPase activity|metal ion binding|signal transducer activity|G-protein coupled receptor signaling pathway
Glyma.07G165900	9.31992657495292	2.77703386220307	15.8628192877028	5.71214471080252	2.51403252889653	0.00507089644387386	0.150637950123423	Up
Glyma.07G173000	475.061116678565	313.09247009188	637.02976326525	2.03463776397532	1.02477196764445	0.000837746155591871	0.0405121395619239	Up	G-type lectin S-receptor-like serine/threonine-protein kinase At1g34300	At1g34300,F23M19.5
Glyma.07G174100	387.625420017063	254.301341926176	520.94949810795	2.04855190366703	1.03460444649867	0.0350111850799942	0.547305655995943	Up	Protein OBERON 3	OBE3,At1g14740,F10B6.14
Glyma.07G180600	26.2263220211474	15.2015490472874	37.2510949950075	2.45048020298001	1.29306449150264	0.00959406844266509	0.230407471907294	Up
Glyma.07G183700	148.839938432031	80.7767938633715	216.90308300069	2.68521530289462	1.42503776938956	0.0070298179548576	0.18484763905426	Up	Protein FLOURY 1-like {ECO:0000305}	At1g18265 {ECO:0000312|Araport:AT1G18265},F15H18.23 {ECO:0000312|EMBL:AAF25991.1}, T10O22.23 {ECO:0000312|EMBL:AAF78380.1}		GO:0016021	integral component of membrane
Glyma.07G183900	37.1660213874205	16.166947467365	58.165095307476	3.59777845662514	1.84710635130068	0.0206068228132696	0.382572088781795	Up	L-type lectin-domain containing receptor kinase IX.1 {ECO:0000303|PubMed:19773388}	LECRK91 {ECO:0000303|PubMed:19773388},At5g10530 {ECO:0000312|Araport:AT5G10530},F12B17.120 {ECO:0000312|EMBL:CAB89390.1}
Glyma.07G190100	1883.62834188752	600.56594285764	3166.6907409174	5.27284435385981	2.39858141123913	0.000206737887636223	0.0144729069927307	Up	F-box protein At1g61340	At1g61340,T1F9.17
Glyma.07G190700	746.411235114918	356.518819458322	1136.30365077151	3.18721926797008	1.6722982741931	0.000375698464719823	0.0229873646835336	Up	Calmodulin-binding protein 60 B {ECO:0000303|PubMed:11782485}	CBP60B {ECO:0000303|PubMed:11782485},At5g57580 {ECO:0000312|Araport:AT5G57580},MUA2.16 {ECO:0000312|EMBL:BAB08793.1}		GO:0005634,GO:0003677,GO:0006355,GO:0006950,GO:0006351	nucleus|DNA binding|regulation of transcription, DNA-templated|response to stress|transcription, DNA-templated
Glyma.07G199800	481.090751421887	55.2056846032567	906.975818240517	16.4290294515614	4.0381753501737	0.0039291224209517	0.12501112673668	Up	MACPF domain-containing protein NSL1	NSL1,At1g28380,F3M18.18		GO:0008219,GO:0052542,GO:0006955,GO:0009626,GO:0010337,GO:0009651	cell death|defense response by callose deposition|immune response|plant-type hypersensitive response|regulation of salicylic acid metabolic process|response to salt stress
Glyma.07G200000	53.5496126401051	9.58727030554053	97.5119549746697	10.1709821322465	3.34639	0.0110036560457869	0.252684254861291	Up	17.5 kDa class I heat shock protein	HSP17.5-M		GO:0005737	cytoplasm	ko04141	Protein processing in endoplasmic reticulum
Glyma.07G200200	2319.75200255141	889.344342089782	3750.15966301304	4.21676901232756	2.07613799531952	3.39179322959355e-05	0.0037887890763697	Up	18.5 kDa class I heat shock protein	HSP18.5-C		GO:0005737	cytoplasm	ko04141	Protein processing in endoplasmic reticulum
Glyma.07G200700	465.06820807563	105.159217816194	824.977198335067	7.84502980781991	2.97177892883929	0.000553676375598698	0.0300863438302359	Up	17.5 kDa class I heat shock protein	HSP17.5-M		GO:0005737	cytoplasm	ko04141	Protein processing in endoplasmic reticulum
Glyma.07G212400	875.458183219368	116.196549483801	1634.71981695493	14.0685745335565	3.81440425306015	0.00677550475620406	0.180369957543404	Up	Ethylene-responsive transcription factor ERF109	ERF109,At4g34410,F10M10.180	ERF	GO:0005634,GO:0003677,GO:0003700,GO:0051301,GO:0050832,GO:0009873,GO:0010200,GO:0006351,GO:0001944	nucleus|DNA binding|transcription factor activity, sequence-specific DNA binding|cell division|defense response to fungus|ethylene-activated signaling pathway|response to chitin|transcription, DNA-templated|vasculature development
Glyma.07G215500	68.4389144406618	38.3377813048301	98.5400475764934	2.57031169313073	1.36194332084615	5.29469672522607e-05	0.00528713287276146	Up	Abscisate beta-glucosyltransferase	AOG		GO:0016758,GO:0008152	transferase activity, transferring hexosyl groups|metabolic process	ko00906	Carotenoid biosynthesis
Glyma.07G218200	148.284372100347	87.6179929516389	208.950751249056	2.38479271448716	1.25386387303259	0.0416508867876976	0.607499845420057	Up	Flavonoid 3'-monooxygenase	CYP75B1,Synonyms=F3'H, TT7,At5g07990,F13G24.190		GO:0005789,GO:0016021,GO:0016020,GO:0016711,GO:0020037,GO:0005506,GO:0009813,GO:0009733,GO:0044550	endoplasmic reticulum membrane|integral component of membrane|membrane|flavonoid 3'-monooxygenase activity|heme binding|iron ion binding|flavonoid biosynthetic process|response to auxin|secondary metabolite biosynthetic process
Glyma.07G228700	11.1413219459748	17.0822199633172	5.20042392863241	0.304434900135927	-1.71579	0.0302145577254908	0.496232967642504	Down	Transcription factor MYB56 {ECO:0000303|PubMed:9839469}	MYB56 {ECO:0000303|PubMed:9839469},Synonyms=BRAVO {ECO:0000303|PubMed:24981610},At5g17800 {ECO:0000312|Araport:AT5G17800},MVA3.16 {ECO:0000312|EMBL:BAB09579.1}	MYB	GO:0005829,GO:0005634,GO:0001046,GO:0042803,GO:0043565,GO:0003700,GO:0009742,GO:0071367,GO:0001935,GO:0080060,GO:0051782,GO:0048579,GO:0045893,GO:1904961,GO:0080113,GO:0006355,GO:0006351	cytosol|nucleus|core promoter sequence-specific DNA binding|protein homodimerization activity|sequence-specific DNA binding|transcription factor activity, sequence-specific DNA binding|brassinosteroid mediated signaling pathway|cellular response to brassinosteroid stimulus|endothelial cell proliferation|integument development|negative regulation of cell division|negative regulation of long-day ph…
Glyma.07G229500	6.5423267037262	2.52711150095203	10.5575419065004	4.17771115462181	2.06271274846051	0.0478518881302508	0.66334104777674	Up	Probable calcium-binding protein CML45	CML45,At5g39670,MIJ24.140		GO:0005509	calcium ion binding	ko04114,ko04218,ko04014,ko04015,ko04016,ko04020,ko04022,ko04024,ko04070,ko04371	Oocyte meiosis|Cellular senescence|Ras signaling pathway|Rap1 signaling pathway|MAPK signaling pathway - plant|Calcium signaling pathway|cGMP - PKG signaling pathway|cAMP signaling pathway|Phosphatidylinositol signaling system|Apelin signaling pathway
Glyma.07G235900	73.6882384929178	45.5233048433906	101.853172142445	2.23738527975595	1.16181371117233	0.0164066524362872	0.331539423344578	Up	Transcription factor MYB108	MYB108,Synonyms=BOS1,At3g06490,F5E6.18	MYB	GO:0005634,GO:0043565,GO:0003700,GO:0006952,GO:0009737,GO:0009723,GO:0009620,GO:0009753,GO:0009651,GO:0006351	nucleus|sequence-specific DNA binding|transcription factor activity, sequence-specific DNA binding|defense response|response to abscisic acid|response to ethylene|response to fungus|response to jasmonic acid|response to salt stress|transcription, DNA-templated
Glyma.07G237600	418.162686612226	194.185463097597	642.139910126856	3.30684	1.7254524642055	0.0107281527212761	0.248941153838768	Up
Glyma.07G243900	726.350155502382	377.023852210109	1075.67645879465	2.85307269683086	1.51251650752993	0.000147228362753049	0.0112827795469255	Up	Pathogenesis-related protein STH-2	STH-2		GO:0006952,GO:0009607	defense response|response to biotic stimulus
Glyma.07G245400	314.75949152744	51.9995556590669	577.519427395814	11.1062377375356	3.47329827825386	0.0032092263344148	0.107438953754801	Up	RING-H2 finger protein ATL2	ATL2,At3g16720,MGL6.19
Glyma.07G248600	2228.75251080217	1006.87575637999	3450.62926522434	3.42706559708056	1.77697380658633	0.000703792608799908	0.035572537997953	Up	Protein SRC2 {ECO:0000305}	SRC2 {ECO:0000303|Ref.1},Glyma15g16360 {ECO:0000305}		GO:0005789,GO:0016021,GO:0005886,GO:0032586	endoplasmic reticulum membrane|integral component of membrane|plasma membrane|protein storage vacuole membrane
Glyma.07G253400	4227.78934731237	2668.91731530767	5786.66137931707	2.16816809802517	1.11647661314289	0.00741760662470206	0.191758885373549	Up
Glyma.07G262700	29.0046850938662	17.1841859781789	40.8251842095535	2.37574152545805	1.24837788318228	0.00988069015229147	0.234966886332894	Up	WRKY transcription factor 6 {ECO:0000303|PubMed:11722756}	WRKY6 {ECO:0000303|PubMed:11722756},At1g62300 {ECO:0000312|Araport:AT1G62300},F19K23.22 {ECO:0000312|EMBL:AAB60774.1}	WRKY	GO:0005634,GO:0043565,GO:0003700,GO:0044212,GO:0080169,GO:0016036,GO:0009873,GO:0045892,GO:0010200,GO:0006351	nucleus|sequence-specific DNA binding|transcription factor activity, sequence-specific DNA binding|transcription regulatory region DNA binding|cellular response to boron-containing substance deprivation|cellular response to phosphate starvation|ethylene-activated signaling pathway|negative regulation of transcription, DNA-templated|response to chitin|transcription, DNA-templated
Glyma.07G264700	21.1870511327987	29.8699692543816	12.5041330112158	0.418618877867828	-1.25629	0.0259444294159242	0.449282279438125	Down	Serine/threonine-protein kinase HT1	HT1,At1g62400,F24O1.13		GO:0005737,GO:0005524,GO:0004672,GO:0004674,GO:0004871,GO:0035556	cytoplasm|ATP binding|protein kinase activity|protein serine/threonine kinase activity|signal transducer activity|intracellular signal transduction
Glyma.07G266200	33.9733013408928	20.5383711160754	47.4082315657102	2.30827611877184	1.20681581122604	0.00655196655393383	0.176483323296143	Up	Inositol monophosphatase 3	IMP3		GO:0005737,GO:0008934,GO:0052832,GO:0052833,GO:0052834,GO:0000287,GO:0006021,GO:0046855,GO:0046854,GO:0007165	cytoplasm|inositol monophosphate 1-phosphatase activity|inositol monophosphate 3-phosphatase activity|inositol monophosphate 4-phosphatase activity|inositol monophosphate phosphatase activity|magnesium ion binding|inositol biosynthetic process|inositol phosphate dephosphorylation|phosphatidylinositol phosphorylation|signal transduction	ko04070,ko00053,ko00562	Phosphatidylinositol signaling system|Ascorbate and aldarate metabolism|Inositol phosphate metabolism
Glyma.07G266500	5582.5887897958	1873.39431515364	9291.78326443796	4.95986519724009	2.31030091054843	0.0012234487354508	0.0539088672027576	Up	Scarecrow-like protein 13	SCL13,At4g17230,dl4650c, FCAALL.225	GRAS	GO:0005737,GO:0005634,GO:0043565,GO:0003700,GO:0006351	cytoplasm|nucleus|sequence-specific DNA binding|transcription factor activity, sequence-specific DNA binding|transcription, DNA-templated
[truncated: 1,110 more rows]

## Sheet: T0ZD_P vs T1ZD_P
gene_id	BaseMean	BaseMean_control_ T1ZD_P	BaseMean_case_T0ZD_P	FoldChange	log2FoldChange	pValue	qValue	Regulation	Description	gene_symbol	Family	GO_id	GO_term	pathway	pathway_description
[truncated: 69 more rows]

[truncated: 3 more sheets: T0ZD_R_L vs T1ZD_R_L, T0ZD_R_S vs T1ZD_R_S, T0ZD_R_P vs T1ZD_R_P]
