# Supplementary material for: Synergistic enhancement of soybean yield and quality by diethyl aminoethyl hexanoate: unraveling the molecular mechanisms through integrated transcriptomics
Source: Front Plant Sci. 2026 Apr 10;17:1784831. doi: 10.3389/fpls.2026.1784831 (PMC13106087; doi:10.3389/fpls.2026.1784831)
Supplement: Supplementary file 7 [file Table7.xlsx]

## Sheet: Sheet1
Table S6 List of primers for qPCR
q06G314200-F	TCCGAGGAGCTCAAATCCGC
q06G314200-R	CTTGAGTGGCACGGCAAGTG
q20G112600-F	AGAAGGCATGTCGTCGTCGT
q20G112600-R	CGATGTAGATCTGCCCGCCT
q20G040600-F	CAGGCCATCCGGGAACAGAT
q20G040600-R	GTGCACGAATAGGCGGTTGG
q08G201200-F	AATAGCAAAAGCCACGGCGG
q08G201200-R	TGTCCTCGCCGTACACATCC
q12G057400-F	GGAAGTGCACATGTGGGGAAGA
q12G057400-R	CTTGACCAGCACATGCCCCA
q17G027300-F	GTCGACGGCGATTCAGGAGA
q17G027300-R	ACCAGGTGGCTTCCAACGAA
q02G292800-F	TCTTTGAGGGCGGCGAAATG
q02G292800-R	GGGACACCTCAGCAAGAAGC
q06G089800-F	GGTTGAGGGAGGAGGTAGCG
q06G089800-R	CTTGGGCGAAGAAAACCCCG
q07G266200-F	CGCTCTCCGAATTCCTCGCA
q07G266200-R	TTCTGCATTGCCACCAGCAG
q17G069600-F	CGCCTTAAAACGACGCGGAG
q17G069600-R	GACGATGAAGACGTCGTGCG
q20G094500-F	CCACTTGGGGCCACACTCTG
q20G094500-R	CCACAGCATGGCCAACACAA
q02G015800-F	CCCATCATTCGCGCCTTTGG
q02G015800-R	GCACAAACTTCTCACCACGCT
q13G088300-F	AAGTGCTCTTCCAACCCGCT
q13G088300-R	TGTTCAGCCAATGACACCCAAC
q11G095600-F	CGCTTCTGAGCTTTCGCTGG
q11G095600-R	CCGCACGTCCAGTCCTTTTC
q09G138100-F	CGACGTCATCGCTCTCACCT
q09G138100-R	CTGCGGCTTGAGCTGAGTTG
q08G249900-F	CTGCCCATCCACACCCTACT
q08G249900-R	GCAGTTGGTACACCTTCCCG
q20G112600-F	AGAAGGCATGTCGTCGTCGT
q20G112600-R	CGATGTAGATCTGCCCGCCT
q08G137500-F	CAAAATCCGGGATCAAGGGGG
q08G137500-R	TTGCTTTCCCCTGGACGCA
q13G076900-F	AGCCCAATACCCCTCAAGGC
q13G076900-R	GGTCGGACCGTTTTGGAGGT
q18G204200-F	TAGGTTCACTAGACGCGCCC
q18G204200-R	CGCCCAAGGTGGAGTCACTA
q12G180300-F	ACCTCTTGGAACCCCACACG
q12G180300-R	TCAAGAGGGCGCGTGTTGTA
